# Supplementary material for: Unusual nuclear exchange within a germanium-containing aromatic ring that results in germanium atom transfer
Source: Nat Commun. 2023 Jul 28;14:4519. doi: 10.1038/s41467-023-40188-y (PMC10382490; doi:10.1038/s41467-023-40188-y)
Supplement: Supplementary file 3 — Source Data [file 41467_2023_40188_MOESM3_ESM.zip]

Archive with 6 entries (5 files):
- Source Data/
- __MACOSX/._Source Data
- Source Data/crystal_data.cif
- __MACOSX/Source Data/._crystal_data.cif
- Source Data/coordinates.xlsx
- __MACOSX/Source Data/._coordinates.xlsx
