# Supplementary material for: Unusual nuclear exchange within a germanium-containing aromatic ring that results in germanium atom transfer
Source: Nat Commun. 2023 Jul 28;14:4519. doi: 10.1038/s41467-023-40188-y (PMC10382490; doi:10.1038/s41467-023-40188-y)
Supplement: Supplementary file 3 — Source Data [file 41467_2023_40188_MOESM3_ESM.zip › Source Data/crystal_data.cif]

data_TbbGebz_tBu
_audit_creation_date               2023-02-27
_audit_creation_method
;
Olex2 1.5
(compiled 2023.02.24 svn.rf166f9f3 for OlexSys, GUI svn.r6725)
;
_shelx_SHELXL_version_number       '2018/3'
_audit_contact_author_address      ?
_audit_contact_author_email        ?
_audit_contact_author_name         ''
_audit_contact_author_phone        ?
_publ_contact_author_id_orcid      ?
_publ_section_references
;
Dolomanov, O.V., Bourhis, L.J., Gildea, R.J, Howard, J.A.K. & Puschmann, H.
 (2009), J. Appl. Cryst. 42, 339-341.

Sheldrick, G.M. (2015). Acta Cryst. A71, 3-8.

Sheldrick, G.M. (2015). Acta Cryst. C71, 3-8.
;
_chemical_name_common              ?
_chemical_name_systematic          ?
_chemical_formula_moiety           'C33 H62 Ge Si4'
_chemical_formula_sum              'C33 H62 Ge Si4'
_chemical_formula_weight           643.77
_chemical_absolute_configuration   ?
_chemical_melting_point            ?
loop_
  _atom_type_symbol
  _atom_type_description
  _atom_type_scat_dispersion_real
  _atom_type_scat_dispersion_imag
  _atom_type_scat_source
 'C' 'C' 0.0033 0.0016 'International Tables Vol C Tables 4.2.6.8 and 6.1.1.4'
 'H' 'H' 0.0000 0.0000 'International Tables Vol C Tables 4.2.6.8 and 6.1.1.4'
 'Ge' 'Ge' 0.1547 1.8001 'International Tables Vol C Tables 4.2.6.8 and 6.1.1.4'
 'Si' 'Si' 0.0817 0.0704 'International Tables Vol C Tables 4.2.6.8 and 6.1.1.4'

_shelx_space_group_comment
;
The symmetry employed for this shelxl refinement is uniquely defined
by the following loop, which should always be used as a source of
symmetry information in preference to the above space-group names.
They are only intended as comments.
;
_space_group_crystal_system        'monoclinic'
_space_group_IT_number             4
_space_group_name_H-M_alt          'P 1 21 1'
_space_group_name_Hall             'P 2yb'
loop_
  _space_group_symop_operation_xyz
 'x, y, z'
 '-x, y+1/2, -z'

_cell_length_a                     9.1666(6)
_cell_length_b                     20.2477(13)
_cell_length_c                     20.9974(15)
_cell_angle_alpha                  90
_cell_angle_beta                   94.025(2)
_cell_angle_gamma                  90
_cell_volume                       3887.6(5)
_cell_formula_units_Z              4
_cell_measurement_reflns_used      9642
_cell_measurement_temperature      90(2)
_cell_measurement_theta_max        27.50
_cell_measurement_theta_min        2.37
_shelx_estimated_absorpt_T_max     0.653
_shelx_estimated_absorpt_T_min     0.653
_exptl_absorpt_coefficient_mu      0.930
_exptl_absorpt_correction_T_max    0.7456
_exptl_absorpt_correction_T_min    0.4588
_exptl_absorpt_correction_type     multi-scan
_exptl_absorpt_process_details
;
SADABS-2016/2 (Bruker,2016/2) was used for absorption correction.
wR2(int) was 0.1407 before and 0.0874 after correction.
The Ratio of minimum to maximum transmission is 0.6153.
The \l/2 correction factor is Not present.
;

_exptl_crystal_colour              colourless
_exptl_crystal_colour_primary      colourless
_exptl_crystal_density_diffrn      1.100
_exptl_crystal_density_meas        ?
_exptl_crystal_density_method      ?
_exptl_crystal_description         block
_exptl_crystal_F_000               1392
_exptl_crystal_size_max            0.15
_exptl_crystal_size_mid            0.15
_exptl_crystal_size_min            0.12
_exptl_transmission_factor_max     ?
_exptl_transmission_factor_min     ?
_diffrn_reflns_av_R_equivalents    0.0471
_diffrn_reflns_av_unetI/netI       0.0418
_diffrn_reflns_Laue_measured_fraction_full  0.993
_diffrn_reflns_Laue_measured_fraction_max  0.993
_diffrn_reflns_limit_h_max         11
_diffrn_reflns_limit_h_min         -11
_diffrn_reflns_limit_k_max         26
_diffrn_reflns_limit_k_min         -26
_diffrn_reflns_limit_l_max         27
_diffrn_reflns_limit_l_min         -27
_diffrn_reflns_number              81114
_diffrn_reflns_point_group_measured_fraction_full  0.973
_diffrn_reflns_point_group_measured_fraction_max  0.976
_diffrn_reflns_theta_full          25.242
_diffrn_reflns_theta_max           27.513
_diffrn_reflns_theta_min           1.945
_diffrn_ambient_temperature        90(2)
_diffrn_detector_area_resol_mean   ?
_diffrn_measured_fraction_theta_full  0.993
_diffrn_measured_fraction_theta_max  0.993
_diffrn_measurement_device_type    'Bruker D8 goniometer'
_diffrn_measurement_method         '\f and \w scans'
_diffrn_radiation_type             MoK\a
_diffrn_radiation_wavelength       0.71073
_diffrn_source                     ?
_diffrn_source_current             1.4
_diffrn_source_power               0.07
_diffrn_source_voltage             50.0
_diffrn_standards_number           0
_reflns_Friedel_coverage           0.910
_reflns_Friedel_fraction_full      0.951
_reflns_Friedel_fraction_max       0.957
_reflns_number_gt                  16923
_reflns_number_total               17431
_reflns_special_details
;
 Reflections were merged by SHELXL according to the crystal
 class for the calculation of statistics and refinement.
 
 _reflns_Friedel_fraction is defined as the number of unique
 Friedel pairs measured divided by the number that would be
 possible theoretically, ignoring centric projections and
 systematic absences. Completness statistics refer to single and
 composite reflections containing twin component 1 only.
;
_reflns_threshold_expression       'I > 2\s(I)'
_computing_cell_refinement         'SAINT V8.40A (Bruker Nano, Inc., 2019)'
_computing_data_collection         'Bruker Instrument Service V6.2.12'
_computing_data_reduction          'SAINT V8.40A (Bruker Nano, Inc., 2019)'
_computing_molecular_graphics      'Olex2 1.5 (Dolomanov et al., 2009)'
_computing_publication_material    
;
Yadokari-XG (Wakita,Nemoto et al., 2009)
Olex2 1.5 (Dolomanov et al., 2009)'
;
_computing_structure_refinement    'SHELXL 2018/3 (Sheldrick, 2015)'
_computing_structure_solution      'SHELXT 2018/2 (Sheldrick, 2018)'
_refine_diff_density_max           0.441
_refine_diff_density_min           -0.242
_refine_diff_density_rms           0.055
_refine_ls_abs_structure_details
;
 Refined as an inversion twin.
;
_refine_ls_abs_structure_Flack     0.089(6)
_refine_ls_extinction_coef         .
_refine_ls_extinction_method       none
_refine_ls_goodness_of_fit_ref     1.081
_refine_ls_hydrogen_treatment      constr
_refine_ls_matrix_type             full
_refine_ls_number_parameters       753
_refine_ls_number_reflns           17431
_refine_ls_number_restraints       1
_refine_ls_R_factor_all            0.0299
_refine_ls_R_factor_gt             0.0287
_refine_ls_restrained_S_all        1.081
_refine_ls_shift/su_max            0.001
_refine_ls_shift/su_mean           0.000
_refine_ls_structure_factor_coef   Fsqd
_refine_ls_weighting_details      
 'w=1/[\s^2^(Fo^2^)+(0.0274P)^2^+1.0945P] where P=(Fo^2^+2Fc^2^)/3'
_refine_ls_weighting_scheme        calc
_refine_ls_wR_factor_gt            0.0722
_refine_ls_wR_factor_ref           0.0727
_refine_special_details
;
 Refined as a 2-component inversion twin.
;
_olex2_refinement_description
;
1. Twinned data refinement
 Scales: 0.911(6)
 0.089(6)
2. Fixed Uiso
 At 1.2 times of:
  All C(H) groups
 At 1.5 times of:
  All C(H,H,H) groups
3. Others
 Sof(C74)=Sof(H74A)=Sof(H74B)=Sof(H74C)=Sof(C76)=Sof(H76A)=Sof(H76B)=Sof(H76C)=
 Sof(C75)=Sof(H75A)=Sof(H75B)=Sof(H75C)=1-FVAR(1)
 Sof(C78)=Sof(H78A)=Sof(H78B)=Sof(H78C)=Sof(C79)=Sof(H79A)=Sof(H79B)=Sof(H79C)=
 Sof(C77)=Sof(H77A)=Sof(H77B)=Sof(H77C)=FVAR(1)
4.a Ternary CH refined with riding coordinates:
 C56(H56), C18(H18), C55(H55), C17(H17)
4.b Aromatic/amide H refined with riding coordinates:
 C53(H53), C51(H51), C3(H3), C15(H15), C6(H6), C13(H13), C41(H41), C44(H44),
 C42(H42), C5(H5), C4(H4), C43(H43)
4.c Idealised Me refined as rotating group:
 C74(H74A,H74B,H74C), C61(H61A,H61B,H61C), C67(H67A,H67B,H67C), C62(H62A,H62B,
 H62C), C8(H8A,H8B,H8C), C63(H63A,H63B,H63C), C76(H76A,H76B,H76C), C71(H71A,
 H71B,H71C), C46(H46A,H46B,H46C), C64(H64A,H64B,H64C), C66(H66A,H66B,H66C),
 C29(H29A,H29B,H29C), C69(H69A,H69B,H69C), C30(H30A,H30B,H30C), C65(H65A,H65B,
 H65C), C70(H70A,H70B,H70C), C23(H23A,H23B,H23C), C72(H72A,H72B,H72C), C31(H31A,
 H31B,H31C), C32(H32A,H32B,H32C), C24(H24A,H24B,H24C), C38(H38A,H38B,H38C),
 C34(H34A,H34B,H34C), C9(H9A,H9B,H9C), C37(H37A,H37B,H37C), C33(H33A,H33B,H33C),
  C68(H68A,H68B,H68C), C36(H36A,H36B,H36C), C48(H48A,H48B,H48C), C10(H10A,H10B,
 H10C), C25(H25A,H25B,H25C), C26(H26A,H26B,H26C), C47(H47A,H47B,H47C), C75(H75A,
 H75B,H75C), C27(H27A,H27B,H27C), C28(H28A,H28B,H28C), C78(H78A,H78B,H78C),
 C79(H79A,H79B,H79C), C77(H77A,H77B,H77C)
;
_atom_sites_solution_hydrogens     geom
_atom_sites_solution_primary       dual
_atom_sites_solution_secondary     difmap
loop_
  _atom_site_label
  _atom_site_type_symbol
  _atom_site_fract_x
  _atom_site_fract_y
  _atom_site_fract_z
  _atom_site_U_iso_or_equiv
  _atom_site_adp_type
  _atom_site_occupancy
  _atom_site_site_symmetry_order
  _atom_site_calc_flag
  _atom_site_refinement_flags_posn
  _atom_site_refinement_flags_adp
  _atom_site_refinement_flags_occupancy
  _atom_site_disorder_assembly
  _atom_site_disorder_group
 Ge39 Ge 0.37870(3) 0.17588(2) 0.64891(2) 0.02377(7) Uani 1 1 d . . . . .
 Ge1 Ge 0.82337(3) 0.68094(2) 0.84577(2) 0.02313(7) Uani 1 1 d . . . . .
 Si57 Si 0.37741(8) 0.37007(4) 0.55560(3) 0.02358(15) Uani 1 1 d . . . . .
 Si19 Si 1.11565(10) 0.84607(4) 0.93492(4) 0.02986(17) Uani 1 1 d . . . . .
 Si59 Si 0.19217(8) 0.18961(4) 0.82299(4) 0.02747(16) Uani 1 1 d . . . . .
 Si58 Si 0.71509(8) 0.32758(4) 0.58389(4) 0.02409(15) Uani 1 1 d . . . . .
 Si60 Si 0.52876(8) 0.16031(4) 0.86823(4) 0.02597(16) Uani 1 1 d . . . . .
 Si22 Si 0.75571(8) 0.67317(5) 0.64034(4) 0.02993(16) Uani 1 1 d . . . . .
 Si21 Si 1.07470(10) 0.60771(4) 0.67118(4) 0.03103(17) Uani 1 1 d . . . . .
 C74 C 0.5944(14) 0.4860(4) 0.7755(5) 0.052(3) Uani 0.396(7) 1 d . . P A 2
 H74A H 0.691182 0.474807 0.761542 0.077 Uiso 0.396(7) 1 calc R U P A 2
 H74B H 0.601957 0.525383 0.802632 0.077 Uiso 0.396(7) 1 calc R U P A 2
 H74C H 0.527128 0.494669 0.738131 0.077 Uiso 0.396(7) 1 calc R U P A 2
 Si20 Si 0.78468(9) 0.88983(4) 0.88412(4) 0.03256(18) Uani 1 1 d . . . . .
 C54 C 0.4353(3) 0.24937(13) 0.76681(12) 0.0207(5) Uani 1 1 d . . . . .
 C49 C 0.4479(3) 0.25085(13) 0.70036(12) 0.0204(5) Uani 1 1 d . . . . .
 C56 C 0.3917(3) 0.18774(14) 0.80168(11) 0.0223(5) Uani 1 1 d . . . . .
 H56 H 0.394512 0.151917 0.769012 0.027 Uiso 1 1 calc R U . . .
 C11 C 0.9307(3) 0.74126(13) 0.79413(12) 0.0216(5) Uani 1 1 d . . . . .
 C14 C 1.0689(3) 0.83426(14) 0.71842(13) 0.0254(5) Uani 1 1 d . . . . .
 C53 C 0.4635(3) 0.30719(14) 0.80190(12) 0.0234(5) Uani 1 1 d . . . . .
 H53 H 0.452741 0.306588 0.846564 0.028 Uiso 1 1 calc R U . . .
 C16 C 0.9634(3) 0.72478(13) 0.73116(12) 0.0220(5) Uani 1 1 d . . . . .
 C51 C 0.5223(3) 0.36479(13) 0.70831(12) 0.0220(5) Uani 1 1 d . . . . .
 H51 H 0.554222 0.403905 0.688515 0.026 Uiso 1 1 calc R U . . .
 C3 C 0.7704(4) 0.58721(15) 0.93605(14) 0.0339(7) Uani 1 1 d . . . . .
 H3 H 0.799191 0.553119 0.965377 0.041 Uiso 1 1 calc R U . . .
 C12 C 0.9672(3) 0.80418(13) 0.81867(12) 0.0226(5) Uani 1 1 d . . . . .
 C40 C 0.4683(4) 0.10110(14) 0.61841(13) 0.0304(6) Uani 1 1 d . . . . .
 C52 C 0.5066(3) 0.36552(13) 0.77387(12) 0.0231(5) Uani 1 1 d . . . . .
 C50 C 0.4931(3) 0.30900(13) 0.67060(12) 0.0202(5) Uani 1 1 d . . . . .
 C61 C 0.3856(4) 0.45767(16) 0.58309(16) 0.0356(7) Uani 1 1 d . . . . .
 H61A H 0.314030 0.483952 0.557119 0.053 Uiso 1 1 calc R U . . .
 H61B H 0.483912 0.475276 0.578625 0.053 Uiso 1 1 calc R U . . .
 H61C H 0.363041 0.459820 0.627988 0.053 Uiso 1 1 calc R U . . .
 C2 C 0.8824(3) 0.61337(14) 0.90177(13) 0.0272(6) Uani 1 1 d . . . . .
 C18 C 0.9192(3) 0.65954(13) 0.70039(13) 0.0248(5) Uani 1 1 d . . . . .
 H18 H 0.879770 0.632896 0.735422 0.030 Uiso 1 1 calc R U . . .
 C15 C 1.0325(3) 0.77152(14) 0.69524(13) 0.0259(5) Uani 1 1 d . . . . .
 H15 H 1.055809 0.760209 0.653227 0.031 Uiso 1 1 calc R U . . .
 C55 C 0.5144(3) 0.31359(13) 0.60008(12) 0.0213(5) Uani 1 1 d . . . . .
 H55 H 0.490994 0.268436 0.582985 0.026 Uiso 1 1 calc R U . . .
 C67 C 0.1672(4) 0.1995(2) 0.90957(17) 0.0480(9) Uani 1 1 d . . . . .
 H67A H 0.211891 0.241049 0.924766 0.072 Uiso 1 1 calc R U . . .
 H67B H 0.214032 0.162493 0.933185 0.072 Uiso 1 1 calc R U . . .
 H67C H 0.062552 0.200024 0.916400 0.072 Uiso 1 1 calc R U . . .
 C17 C 0.9382(3) 0.82634(14) 0.88539(13) 0.0251(5) Uani 1 1 d . . . . .
 H17 H 0.898104 0.786436 0.906113 0.030 Uiso 1 1 calc R U . . .
 C62 C 0.1887(3) 0.34068(19) 0.56756(17) 0.0392(7) Uani 1 1 d . . . . .
 H62A H 0.171683 0.342363 0.613088 0.059 Uiso 1 1 calc R U . . .
 H62B H 0.177465 0.295136 0.552203 0.059 Uiso 1 1 calc R U . . .
 H62C H 0.117682 0.369094 0.543673 0.059 Uiso 1 1 calc R U . . .
 C6 C 0.6255(3) 0.69146(17) 0.85262(15) 0.0351(7) Uani 1 1 d . . . . .
 H6 H 0.572145 0.723660 0.827676 0.042 Uiso 1 1 calc R U . . .
 C8 C 1.1349(3) 0.61019(18) 0.86204(16) 0.0369(7) Uani 1 1 d . . . . .
 H8A H 1.094465 0.595942 0.819809 0.055 Uiso 1 1 calc R U . . .
 H8B H 1.233474 0.592008 0.870219 0.055 Uiso 1 1 calc R U . . .
 H8C H 1.139371 0.658525 0.863428 0.055 Uiso 1 1 calc R U . . .
 C13 C 1.0349(3) 0.84934(14) 0.77977(13) 0.0254(5) Uani 1 1 d . . . . .
 H13 H 1.058429 0.892026 0.796239 0.031 Uiso 1 1 calc R U . . .
 C63 C 0.4099(4) 0.36805(16) 0.46852(14) 0.0340(6) Uani 1 1 d . . . . .
 H63A H 0.426706 0.322382 0.455416 0.051 Uiso 1 1 calc R U . . .
 H63B H 0.495890 0.394902 0.460837 0.051 Uiso 1 1 calc R U . . .
 H63C H 0.324168 0.385821 0.443749 0.051 Uiso 1 1 calc R U . . .
 C76 C 0.3912(13) 0.4506(5) 0.8400(6) 0.059(3) Uani 0.396(7) 1 d . . P A 2
 H76A H 0.406088 0.492628 0.862721 0.088 Uiso 0.396(7) 1 calc R U P A 2
 H76B H 0.358837 0.417007 0.869513 0.088 Uiso 0.396(7) 1 calc R U P A 2
 H76C H 0.316534 0.456256 0.804679 0.088 Uiso 0.396(7) 1 calc R U P A 2
 C41 C 0.3726(4) 0.06006(15) 0.58113(15) 0.0383(7) Uani 1 1 d . . . . .
 H41 H 0.415969 0.021470 0.564973 0.046 Uiso 1 1 calc R U . . .
 C44 C 0.1843(3) 0.17139(17) 0.62134(13) 0.0324(6) Uani 1 1 d . . . . .
 H44 H 0.117700 0.204536 0.632901 0.039 Uiso 1 1 calc R U . . .
 C71 C 0.4772(4) 0.07448(16) 0.89078(16) 0.0360(7) Uani 1 1 d . . . . .
 H71A H 0.471672 0.046341 0.852713 0.054 Uiso 1 1 calc R U . . .
 H71B H 0.381846 0.075235 0.909141 0.054 Uiso 1 1 calc R U . . .
 H71C H 0.551107 0.056911 0.922291 0.054 Uiso 1 1 calc R U . . .
 C46 C 0.7182(4) 0.13798(18) 0.66067(18) 0.0415(7) Uani 1 1 d . . . . .
 H46A H 0.715461 0.173939 0.629360 0.062 Uiso 1 1 calc R U . . .
 H46B H 0.819563 0.123567 0.669889 0.062 Uiso 1 1 calc R U . . .
 H46C H 0.678390 0.153586 0.700078 0.062 Uiso 1 1 calc R U . . .
 C35 C 1.1437(4) 0.88444(16) 0.67637(15) 0.0362(7) Uani 1 1 d . . . . .
 C64 C 0.7570(4) 0.41419(16) 0.55983(18) 0.0383(7) Uani 1 1 d . . . . .
 H64A H 0.732758 0.444713 0.593726 0.058 Uiso 1 1 calc R U . . .
 H64B H 0.699010 0.425263 0.520297 0.058 Uiso 1 1 calc R U . . .
 H64C H 0.861328 0.417914 0.552876 0.058 Uiso 1 1 calc R U . . .
 C66 C 0.7596(4) 0.27103(18) 0.51772(16) 0.0389(7) Uani 1 1 d . . . . .
 H66A H 0.863377 0.275355 0.510020 0.058 Uiso 1 1 calc R U . . .
 H66B H 0.699821 0.282721 0.478829 0.058 Uiso 1 1 calc R U . . .
 H66C H 0.738954 0.225343 0.529598 0.058 Uiso 1 1 calc R U . . .
 C29 C 1.0897(5) 0.6099(2) 0.58279(18) 0.0557(11) Uani 1 1 d . . . . .
 H29A H 1.101726 0.655678 0.568981 0.084 Uiso 1 1 calc R U . . .
 H29B H 1.000761 0.591303 0.561184 0.084 Uiso 1 1 calc R U . . .
 H29C H 1.174545 0.583810 0.571911 0.084 Uiso 1 1 calc R U . . .
 C69 C 0.0952(4) 0.2603(2) 0.7826(2) 0.0462(9) Uani 1 1 d . . . . .
 H69A H -0.009877 0.256770 0.787985 0.069 Uiso 1 1 calc R U . . .
 H69B H 0.111840 0.259712 0.737022 0.069 Uiso 1 1 calc R U . . .
 H69C H 0.132401 0.301798 0.801540 0.069 Uiso 1 1 calc R U . . .
 C42 C 0.2250(4) 0.06739(17) 0.56443(15) 0.0416(8) Uani 1 1 d . . . . .
 H42 H 0.179671 0.034414 0.537616 0.050 Uiso 1 1 calc R U . . .
 C45 C 0.6266(4) 0.08006(16) 0.63364(17) 0.0386(7) Uani 1 1 d . . . . .
 C7 C 1.0374(4) 0.58547(16) 0.91274(15) 0.0345(6) Uani 1 1 d . . . . .
 C5 C 0.5561(4) 0.65190(18) 0.89446(16) 0.0382(7) Uani 1 1 d . . . . .
 H5 H 0.453846 0.657986 0.896848 0.046 Uiso 1 1 calc R U . . .
 C30 C 1.0380(4) 0.51997(16) 0.69317(19) 0.0415(8) Uani 1 1 d . . . . .
 H30A H 1.116628 0.491681 0.679431 0.062 Uiso 1 1 calc R U . . .
 H30B H 0.944487 0.505778 0.672046 0.062 Uiso 1 1 calc R U . . .
 H30C H 1.033586 0.516526 0.739553 0.062 Uiso 1 1 calc R U . . .
 C73 C 0.5369(3) 0.42840(15) 0.81332(14) 0.0302(6) Uani 1 1 d . . . . .
 C65 C 0.8362(3) 0.31009(18) 0.65685(16) 0.0359(7) Uani 1 1 d . . . . .
 H65A H 0.937263 0.305019 0.645162 0.054 Uiso 1 1 calc R U . . .
 H65B H 0.804411 0.269258 0.676764 0.054 Uiso 1 1 calc R U . . .
 H65C H 0.830780 0.346775 0.687034 0.054 Uiso 1 1 calc R U . . .
 C70 C 0.5415(4) 0.21330(18) 0.94149(15) 0.0404(7) Uani 1 1 d . . . . .
 H70A H 0.444569 0.217251 0.958092 0.061 Uiso 1 1 calc R U . . .
 H70B H 0.577154 0.257247 0.930728 0.061 Uiso 1 1 calc R U . . .
 H70C H 0.609350 0.193119 0.974003 0.061 Uiso 1 1 calc R U . . .
 C23 C 1.1873(5) 0.9320(2) 0.9271(2) 0.0561(11) Uani 1 1 d . . . . .
 H23A H 1.280032 0.936513 0.952935 0.084 Uiso 1 1 calc R U . . .
 H23B H 1.116185 0.963619 0.942046 0.084 Uiso 1 1 calc R U . . .
 H23C H 1.203127 0.941028 0.882254 0.084 Uiso 1 1 calc R U . . .
 C4 C 0.6233(4) 0.60397(17) 0.93332(15) 0.0391(7) Uani 1 1 d . . . . .
 H4 H 0.563282 0.580409 0.960600 0.047 Uiso 1 1 calc R U . . .
 C72 C 0.7168(3) 0.1588(2) 0.83942(17) 0.0450(9) Uani 1 1 d . . . . .
 H72A H 0.787668 0.148126 0.875066 0.067 Uiso 1 1 calc R U . . .
 H72B H 0.739854 0.202237 0.822097 0.067 Uiso 1 1 calc R U . . .
 H72C H 0.721751 0.125301 0.805961 0.067 Uiso 1 1 calc R U . . .
 C31 C 1.2561(4) 0.63585(19) 0.7069(2) 0.0460(8) Uani 1 1 d . . . . .
 H31A H 1.332727 0.606399 0.693242 0.069 Uiso 1 1 calc R U . . .
 H31B H 1.255948 0.634968 0.753594 0.069 Uiso 1 1 calc R U . . .
 H31C H 1.274858 0.680979 0.692753 0.069 Uiso 1 1 calc R U . . .
 C32 C 0.8015(4) 0.71662(19) 0.56579(17) 0.0431(8) Uani 1 1 d . . . . .
 H32A H 0.878860 0.692380 0.545883 0.065 Uiso 1 1 calc R U . . .
 H32B H 0.835324 0.761476 0.576330 0.065 Uiso 1 1 calc R U . . .
 H32C H 0.714268 0.718791 0.536077 0.065 Uiso 1 1 calc R U . . .
 C24 C 1.2624(4) 0.7898(2) 0.9109(2) 0.0470(9) Uani 1 1 d . . . . .
 H24A H 1.272466 0.794031 0.864944 0.070 Uiso 1 1 calc R U . . .
 H24B H 1.236958 0.744104 0.920880 0.070 Uiso 1 1 calc R U . . .
 H24C H 1.355036 0.801554 0.934282 0.070 Uiso 1 1 calc R U . . .
 C38 C 1.2922(5) 0.8562(2) 0.6611(2) 0.0596(11) Uani 1 1 d . . . . .
 H38A H 1.353691 0.850473 0.700842 0.089 Uiso 1 1 calc R U . . .
 H38B H 1.340072 0.886721 0.632957 0.089 Uiso 1 1 calc R U . . .
 H38C H 1.277925 0.813399 0.639850 0.089 Uiso 1 1 calc R U . . .
 C43 C 0.1368(4) 0.11857(18) 0.58327(15) 0.0397(8) Uani 1 1 d . . . . .
 H43 H 0.036203 0.117306 0.568977 0.048 Uiso 1 1 calc R U . . .
 C34 C 0.6722(5) 0.5916(2) 0.6183(2) 0.0523(10) Uani 1 1 d . . . . .
 H34A H 0.583067 0.598421 0.590536 0.078 Uiso 1 1 calc R U . . .
 H34B H 0.647947 0.568308 0.657080 0.078 Uiso 1 1 calc R U . . .
 H34C H 0.741872 0.565202 0.595717 0.078 Uiso 1 1 calc R U . . .
 C9 C 1.1020(5) 0.6069(3) 0.97872(18) 0.0561(10) Uani 1 1 d . . . . .
 H9A H 1.108886 0.655134 0.980342 0.084 Uiso 1 1 calc R U . . .
 H9B H 1.199803 0.587698 0.986676 0.084 Uiso 1 1 calc R U . . .
 H9C H 1.038793 0.591422 1.011400 0.084 Uiso 1 1 calc R U . . .
 C37 C 1.0499(6) 0.8941(2) 0.61394(18) 0.0569(11) Uani 1 1 d . . . . .
 H37A H 1.036680 0.851575 0.592045 0.085 Uiso 1 1 calc R U . . .
 H37B H 1.098704 0.925081 0.586528 0.085 Uiso 1 1 calc R U . . .
 H37C H 0.954299 0.911904 0.623247 0.085 Uiso 1 1 calc R U . . .
 C33 C 0.6179(4) 0.7252(2) 0.67763(19) 0.0450(8) Uani 1 1 d . . . . .
 H33A H 0.535418 0.733679 0.646461 0.068 Uiso 1 1 calc R U . . .
 H33B H 0.662757 0.767208 0.691453 0.068 Uiso 1 1 calc R U . . .
 H33C H 0.582950 0.702083 0.714641 0.068 Uiso 1 1 calc R U . . .
 C68 C 0.1090(4) 0.1094(2) 0.7952(2) 0.0534(10) Uani 1 1 d . . . . .
 H68A H 0.164257 0.072791 0.815610 0.080 Uiso 1 1 calc R U . . .
 H68B H 0.111880 0.106001 0.748713 0.080 Uiso 1 1 calc R U . . .
 H68C H 0.007247 0.107433 0.806586 0.080 Uiso 1 1 calc R U . . .
 C36 C 1.1688(6) 0.9511(2) 0.7089(2) 0.0590(12) Uani 1 1 d . . . . .
 H36A H 1.075087 0.968946 0.720688 0.089 Uiso 1 1 calc R U . . .
 H36B H 1.212816 0.981628 0.679501 0.089 Uiso 1 1 calc R U . . .
 H36C H 1.234641 0.945569 0.747322 0.089 Uiso 1 1 calc R U . . .
 C48 C 0.6316(5) 0.0240(2) 0.6827(2) 0.0587(11) Uani 1 1 d . . . . .
 H48A H 0.588457 0.039046 0.721509 0.088 Uiso 1 1 calc R U . . .
 H48B H 0.733390 0.010822 0.693018 0.088 Uiso 1 1 calc R U . . .
 H48C H 0.576081 -0.013920 0.664817 0.088 Uiso 1 1 calc R U . . .
 C10 C 1.0353(5) 0.51006(19) 0.9091(2) 0.0551(10) Uani 1 1 d . . . . .
 H10A H 0.977664 0.492444 0.942842 0.083 Uiso 1 1 calc R U . . .
 H10B H 1.135597 0.493199 0.914848 0.083 Uiso 1 1 calc R U . . .
 H10C H 0.991348 0.496205 0.867366 0.083 Uiso 1 1 calc R U . . .
 C25 C 1.0828(5) 0.8315(2) 1.02060(16) 0.0519(9) Uani 1 1 d . . . . .
 H25A H 1.175426 0.835345 1.046653 0.078 Uiso 1 1 calc R U . . .
 H25B H 1.042486 0.787093 1.025486 0.078 Uiso 1 1 calc R U . . .
 H25C H 1.013427 0.864339 1.034603 0.078 Uiso 1 1 calc R U . . .
 C26 C 0.8451(6) 0.9759(2) 0.8692(4) 0.091(2) Uani 1 1 d . . . . .
 H26A H 0.905980 0.976331 0.832665 0.136 Uiso 1 1 calc R U . . .
 H26B H 0.901982 0.992519 0.907122 0.136 Uiso 1 1 calc R U . . .
 H26C H 0.759298 1.004027 0.860033 0.136 Uiso 1 1 calc R U . . .
 C47 C 0.6961(5) 0.0560(2) 0.5734(2) 0.0625(12) Uani 1 1 d . . . . .
 H47A H 0.645977 0.015903 0.557391 0.094 Uiso 1 1 calc R U . . .
 H47B H 0.799774 0.046280 0.583669 0.094 Uiso 1 1 calc R U . . .
 H47C H 0.686774 0.090432 0.540525 0.094 Uiso 1 1 calc R U . . .
 C75 C 0.6439(14) 0.4132(5) 0.8698(5) 0.052(3) Uani 0.396(7) 1 d . . P A 2
 H75A H 0.737867 0.399805 0.854322 0.078 Uiso 0.396(7) 1 calc R U P A 2
 H75B H 0.605124 0.377325 0.894945 0.078 Uiso 0.396(7) 1 calc R U P A 2
 H75C H 0.657773 0.452702 0.896482 0.078 Uiso 0.396(7) 1 calc R U P A 2
 C27 C 0.6434(5) 0.8718(2) 0.8195(2) 0.0663(13) Uani 1 1 d . . . . .
 H27A H 0.577924 0.909807 0.813284 0.099 Uiso 1 1 calc R U . . .
 H27B H 0.586965 0.832966 0.830966 0.099 Uiso 1 1 calc R U . . .
 H27C H 0.690430 0.862875 0.779851 0.099 Uiso 1 1 calc R U . . .
 C28 C 0.7006(6) 0.8872(4) 0.9621(2) 0.095(2) Uani 1 1 d . . . . .
 H28A H 0.610615 0.913455 0.959477 0.143 Uiso 1 1 calc R U . . .
 H28B H 0.769316 0.905290 0.995492 0.143 Uiso 1 1 calc R U . . .
 H28C H 0.677521 0.841319 0.972541 0.143 Uiso 1 1 calc R U . . .
 C78 C 0.7005(8) 0.4471(4) 0.8086(4) 0.057(2) Uani 0.604(7) 1 d . . P A 1
 H78A H 0.724617 0.485320 0.835976 0.086 Uiso 0.604(7) 1 calc R U P A 1
 H78B H 0.717476 0.458082 0.764278 0.086 Uiso 0.604(7) 1 calc R U P A 1
 H78C H 0.762459 0.409638 0.822602 0.086 Uiso 0.604(7) 1 calc R U P A 1
 C79 C 0.5120(9) 0.4197(3) 0.8833(3) 0.0498(19) Uani 0.604(7) 1 d . . P A 1
 H79A H 0.531059 0.461581 0.905781 0.075 Uiso 0.604(7) 1 calc R U P A 1
 H79B H 0.578294 0.385691 0.901719 0.075 Uiso 0.604(7) 1 calc R U P A 1
 H79C H 0.410526 0.406243 0.887730 0.075 Uiso 0.604(7) 1 calc R U P A 1
 C77 C 0.4447(8) 0.4844(3) 0.7856(3) 0.0488(18) Uani 0.604(7) 1 d . . P A 1
 H77A H 0.341117 0.472340 0.785121 0.073 Uiso 0.604(7) 1 calc R U P A 1
 H77B H 0.470586 0.493292 0.741952 0.073 Uiso 0.604(7) 1 calc R U P A 1
 H77C H 0.462509 0.524045 0.811826 0.073 Uiso 0.604(7) 1 calc R U P A 1

loop_
  _atom_site_aniso_label
  _atom_site_aniso_U_11
  _atom_site_aniso_U_22
  _atom_site_aniso_U_33
  _atom_site_aniso_U_23
  _atom_site_aniso_U_13
  _atom_site_aniso_U_12
 Ge39 0.03062(13) 0.02139(13) 0.01951(12) -0.00209(11) 0.00322(9) -0.00514(12)
 Ge1 0.02471(12) 0.02167(13) 0.02353(12) 0.00139(12) 0.00536(9) -0.00270(11)
 Si57 0.0238(3) 0.0251(4) 0.0219(3) 0.0020(3) 0.0020(3) 0.0001(3)
 Si19 0.0369(4) 0.0278(4) 0.0247(4) -0.0016(3) 0.0003(3) -0.0053(3)
 Si59 0.0229(3) 0.0311(4) 0.0288(3) 0.0031(3) 0.0050(3) -0.0009(3)
 Si58 0.0230(3) 0.0241(4) 0.0259(3) 0.0025(3) 0.0064(3) 0.0004(3)
 Si60 0.0241(3) 0.0309(4) 0.0229(3) 0.0051(3) 0.0016(3) 0.0005(3)
 Si22 0.0341(4) 0.0252(4) 0.0300(3) -0.0036(3) -0.0009(3) -0.0018(3)
 Si21 0.0393(4) 0.0263(4) 0.0284(4) 0.0002(3) 0.0094(3) 0.0078(3)
 C74 0.091(8) 0.024(4) 0.040(5) -0.011(3) 0.013(5) -0.017(4)
 Si20 0.0318(4) 0.0320(4) 0.0348(4) -0.0071(3) 0.0094(3) 0.0010(3)
 C54 0.0195(11) 0.0226(12) 0.0199(12) 0.0009(9) 0.0011(9) 0.0004(9)
 C49 0.0208(11) 0.0204(12) 0.0201(12) -0.0016(9) 0.0025(9) -0.0006(9)
 C56 0.0242(11) 0.0238(13) 0.0194(10) 0.0002(10) 0.0033(8) -0.0005(10)
 C11 0.0223(12) 0.0196(12) 0.0231(12) 0.0027(9) 0.0033(9) -0.0008(9)
 C14 0.0285(13) 0.0232(13) 0.0252(13) 0.0027(10) 0.0060(10) -0.0023(10)
 C53 0.0259(12) 0.0253(13) 0.0190(12) -0.0009(10) 0.0026(9) 0.0001(10)
 C16 0.0222(12) 0.0210(12) 0.0230(12) -0.0006(10) 0.0025(9) 0.0013(10)
 C51 0.0227(12) 0.0202(12) 0.0231(12) 0.0006(9) 0.0017(9) -0.0007(9)
 C3 0.0520(18) 0.0277(15) 0.0228(13) 0.0003(11) 0.0069(12) -0.0079(13)
 C12 0.0236(12) 0.0234(12) 0.0210(12) -0.0013(10) 0.0040(9) -0.0005(10)
 C40 0.0459(17) 0.0231(14) 0.0234(13) -0.0030(11) 0.0099(12) -0.0036(12)
 C52 0.0241(12) 0.0229(13) 0.0221(12) -0.0029(10) -0.0004(9) 0.0001(10)
 C50 0.0187(11) 0.0226(12) 0.0195(12) 0.0006(9) 0.0023(9) 0.0010(9)
 C61 0.0417(17) 0.0282(15) 0.0364(16) -0.0008(12) -0.0009(13) 0.0082(13)
 C2 0.0360(15) 0.0244(13) 0.0213(12) -0.0024(10) 0.0019(11) -0.0077(11)
 C18 0.0287(13) 0.0211(13) 0.0253(12) -0.0017(9) 0.0061(10) -0.0009(9)
 C15 0.0298(14) 0.0261(14) 0.0226(13) -0.0012(10) 0.0082(10) -0.0007(11)
 C55 0.0250(12) 0.0203(12) 0.0189(11) -0.0005(9) 0.0037(9) -0.0015(9)
 C67 0.0394(17) 0.071(3) 0.0351(17) 0.0058(16) 0.0144(14) 0.0130(16)
 C17 0.0302(13) 0.0229(13) 0.0227(12) -0.0026(10) 0.0052(10) -0.0051(10)
 C62 0.0271(14) 0.047(2) 0.0438(18) 0.0042(15) 0.0051(12) 0.0015(13)
 C6 0.0315(14) 0.0376(19) 0.0371(15) -0.0013(13) 0.0088(12) -0.0016(12)
 C8 0.0322(15) 0.0373(17) 0.0405(17) 0.0023(13) -0.0013(13) 0.0032(13)
 C13 0.0324(14) 0.0204(12) 0.0238(12) -0.0004(10) 0.0043(10) -0.0035(10)
 C63 0.0421(16) 0.0336(15) 0.0259(14) 0.0046(12) 0.0008(12) -0.0050(13)
 C76 0.072(7) 0.036(5) 0.070(7) -0.024(5) 0.019(6) 0.005(5)
 C41 0.067(2) 0.0219(14) 0.0268(14) -0.0042(11) 0.0069(14) -0.0094(14)
 C44 0.0318(13) 0.0350(16) 0.0302(13) 0.0007(13) 0.0009(10) -0.0085(13)
 C71 0.0444(17) 0.0283(15) 0.0354(16) 0.0089(12) 0.0038(13) 0.0053(13)
 C46 0.0375(17) 0.0379(18) 0.050(2) -0.0076(15) 0.0065(14) 0.0021(14)
 C35 0.0527(19) 0.0286(15) 0.0292(15) -0.0011(12) 0.0152(13) -0.0135(13)
 C64 0.0318(15) 0.0322(16) 0.052(2) 0.0097(14) 0.0106(14) -0.0037(12)
 C66 0.0442(18) 0.0383(17) 0.0363(16) -0.0016(13) 0.0181(14) 0.0048(14)
 C29 0.076(3) 0.057(2) 0.0365(18) 0.0048(17) 0.0217(18) 0.033(2)
 C69 0.0294(16) 0.056(2) 0.053(2) 0.0137(18) 0.0017(14) 0.0097(15)
 C42 0.066(2) 0.0303(16) 0.0272(15) -0.0022(12) -0.0040(14) -0.0207(15)
 C45 0.0483(18) 0.0256(15) 0.0430(18) -0.0042(13) 0.0124(15) 0.0013(13)
 C7 0.0422(16) 0.0291(15) 0.0316(15) 0.0056(12) -0.0023(12) 0.0014(13)
 C5 0.0308(15) 0.0457(18) 0.0396(17) -0.0091(14) 0.0135(12) -0.0079(13)
 C30 0.052(2) 0.0258(15) 0.047(2) -0.0019(14) 0.0010(15) 0.0042(14)
 C73 0.0409(16) 0.0241(14) 0.0253(13) -0.0042(11) 0.0009(11) -0.0022(12)
 C65 0.0236(13) 0.0442(18) 0.0395(17) 0.0059(14) -0.0004(12) 0.0018(12)
 C70 0.053(2) 0.0405(18) 0.0264(15) 0.0026(13) -0.0080(13) -0.0001(15)
 C23 0.065(3) 0.0359(19) 0.064(3) 0.0025(18) -0.019(2) -0.0189(18)
 C4 0.0483(18) 0.0382(17) 0.0333(16) -0.0069(13) 0.0201(14) -0.0183(14)
 C72 0.0282(15) 0.065(3) 0.0412(17) 0.0108(16) 0.0027(12) 0.0017(15)
 C31 0.0306(16) 0.048(2) 0.060(2) 0.0057(17) 0.0129(15) 0.0021(14)
 C32 0.052(2) 0.0423(19) 0.0351(17) 0.0052(14) 0.0020(14) 0.0121(16)
 C24 0.0331(17) 0.055(2) 0.052(2) -0.0062(17) -0.0049(15) 0.0039(15)
 C38 0.059(2) 0.061(3) 0.063(3) -0.005(2) 0.034(2) -0.021(2)
 C43 0.0440(18) 0.0436(19) 0.0302(15) 0.0049(13) -0.0061(13) -0.0186(15)
 C34 0.063(2) 0.038(2) 0.054(2) -0.0048(16) -0.0125(18) -0.0159(17)
 C9 0.055(2) 0.078(3) 0.0334(18) 0.0039(19) -0.0129(16) 0.003(2)
 C37 0.090(3) 0.044(2) 0.0367(19) 0.0113(16) 0.0062(19) -0.018(2)
 C33 0.0296(15) 0.058(2) 0.048(2) -0.0058(17) 0.0019(14) 0.0088(15)
 C68 0.0362(18) 0.048(2) 0.077(3) -0.007(2) 0.0116(18) -0.0150(16)
 C36 0.099(3) 0.037(2) 0.045(2) -0.0063(16) 0.031(2) -0.030(2)
 C48 0.060(3) 0.039(2) 0.077(3) 0.018(2) 0.004(2) 0.0086(18)
 C10 0.057(2) 0.0297(18) 0.079(3) 0.0122(18) 0.012(2) 0.0052(16)
 C25 0.057(2) 0.071(3) 0.0270(16) -0.0004(17) -0.0009(15) -0.004(2)
 C26 0.052(3) 0.031(2) 0.191(7) 0.000(3) 0.023(3) 0.0045(19)
 C47 0.069(3) 0.052(2) 0.070(3) -0.026(2) 0.030(2) -0.006(2)
 C75 0.076(8) 0.031(5) 0.045(5) -0.004(4) -0.020(5) -0.009(4)
 C27 0.059(3) 0.055(3) 0.081(3) -0.021(2) -0.024(2) 0.023(2)
 C28 0.080(3) 0.162(6) 0.048(3) 0.006(3) 0.030(2) 0.060(4)
 C78 0.048(4) 0.060(4) 0.063(4) -0.027(4) 0.002(3) -0.024(3)
 C79 0.094(6) 0.031(3) 0.025(3) -0.011(2) 0.005(3) -0.009(3)
 C77 0.078(5) 0.028(3) 0.039(3) -0.011(2) -0.009(3) 0.013(3)

_geom_special_details
;
 All esds (except the esd in the dihedral angle between two l.s. planes)
 are estimated using the full covariance matrix.  The cell esds are taken
 into account individually in the estimation of esds in distances, angles
 and torsion angles; correlations between esds in cell parameters are only
 used when they are defined by crystal symmetry.  An approximate (isotropic)
 treatment of cell esds is used for estimating esds involving l.s. planes.
;
loop_
  _geom_bond_atom_site_label_1
  _geom_bond_atom_site_label_2
  _geom_bond_distance
  _geom_bond_site_symmetry_2
  _geom_bond_publ_flag
 Ge39 C49 1.943(3) . ?
 Ge39 C40 1.858(3) . ?
 Ge39 C44 1.837(3) . ?
 Ge1 C11 1.946(3) . ?
 Ge1 C2 1.859(3) . ?
 Ge1 C6 1.842(3) . ?
 Si57 C61 1.865(3) . ?
 Si57 C55 1.896(3) . ?
 Si57 C62 1.863(3) . ?
 Si57 C63 1.874(3) . ?
 Si19 C17 1.910(3) . ?
 Si19 C23 1.872(4) . ?
 Si19 C24 1.859(4) . ?
 Si19 C25 1.868(4) . ?
 Si59 C56 1.914(3) . ?
 Si59 C67 1.859(4) . ?
 Si59 C69 1.858(4) . ?
 Si59 C68 1.870(4) . ?
 Si58 C55 1.915(3) . ?
 Si58 C64 1.872(3) . ?
 Si58 C66 1.867(3) . ?
 Si58 C65 1.862(3) . ?
 Si60 C56 1.895(3) . ?
 Si60 C71 1.871(3) . ?
 Si60 C70 1.872(3) . ?
 Si60 C72 1.867(3) . ?
 Si22 C18 1.909(3) . ?
 Si22 C32 1.869(4) . ?
 Si22 C34 1.865(4) . ?
 Si22 C33 1.859(4) . ?
 Si21 C18 1.906(3) . ?
 Si21 C29 1.871(4) . ?
 Si21 C30 1.872(4) . ?
 Si21 C31 1.865(4) . ?
 C74 H74A 0.9800 . ?
 C74 H74B 0.9800 . ?
 C74 H74C 0.9800 . ?
 C74 C73 1.525(10) . ?
 Si20 C17 1.905(3) . ?
 Si20 C26 1.861(5) . ?
 Si20 C27 1.845(4) . ?
 Si20 C28 1.859(4) . ?
 C54 C49 1.408(3) . ?
 C54 C56 1.515(4) . ?
 C54 C53 1.398(4) . ?
 C49 C50 1.409(4) . ?
 C56 H56 1.0000 . ?
 C11 C16 1.416(4) . ?
 C11 C12 1.406(4) . ?
 C14 C15 1.393(4) . ?
 C14 C13 1.381(4) . ?
 C14 C35 1.539(4) . ?
 C53 H53 0.9500 . ?
 C53 C52 1.389(4) . ?
 C16 C18 1.513(4) . ?
 C16 C15 1.390(4) . ?
 C51 H51 0.9500 . ?
 C51 C52 1.394(4) . ?
 C51 C50 1.395(4) . ?
 C3 H3 0.9500 . ?
 C3 C2 1.398(4) . ?
 C3 C4 1.388(5) . ?
 C12 C17 1.512(4) . ?
 C12 C13 1.400(4) . ?
 C40 C41 1.406(4) . ?
 C40 C45 1.525(5) . ?
 C52 C73 1.533(4) . ?
 C50 C55 1.510(3) . ?
 C61 H61A 0.9800 . ?
 C61 H61B 0.9800 . ?
 C61 H61C 0.9800 . ?
 C2 C7 1.532(4) . ?
 C18 H18 1.0000 . ?
 C15 H15 0.9500 . ?
 C55 H55 1.0000 . ?
 C67 H67A 0.9800 . ?
 C67 H67B 0.9800 . ?
 C67 H67C 0.9800 . ?
 C17 H17 1.0000 . ?
 C62 H62A 0.9800 . ?
 C62 H62B 0.9800 . ?
 C62 H62C 0.9800 . ?
 C6 H6 0.9500 . ?
 C6 C5 1.377(5) . ?
 C8 H8A 0.9800 . ?
 C8 H8B 0.9800 . ?
 C8 H8C 0.9800 . ?
 C8 C7 1.521(5) . ?
 C13 H13 0.9500 . ?
 C63 H63A 0.9800 . ?
 C63 H63B 0.9800 . ?
 C63 H63C 0.9800 . ?
 C76 H76A 0.9800 . ?
 C76 H76B 0.9800 . ?
 C76 H76C 0.9800 . ?
 C76 C73 1.551(11) . ?
 C41 H41 0.9500 . ?
 C41 C42 1.382(6) . ?
 C44 H44 0.9500 . ?
 C44 C43 1.387(5) . ?
 C71 H71A 0.9800 . ?
 C71 H71B 0.9800 . ?
 C71 H71C 0.9800 . ?
 C46 H46A 0.9800 . ?
 C46 H46B 0.9800 . ?
 C46 H46C 0.9800 . ?
 C46 C45 1.528(5) . ?
 C35 C38 1.530(6) . ?
 C35 C37 1.529(5) . ?
 C35 C36 1.522(5) . ?
 C64 H64A 0.9800 . ?
 C64 H64B 0.9800 . ?
 C64 H64C 0.9800 . ?
 C66 H66A 0.9800 . ?
 C66 H66B 0.9800 . ?
 C66 H66C 0.9800 . ?
 C29 H29A 0.9800 . ?
 C29 H29B 0.9800 . ?
 C29 H29C 0.9800 . ?
 C69 H69A 0.9800 . ?
 C69 H69B 0.9800 . ?
 C69 H69C 0.9800 . ?
 C42 H42 0.9500 . ?
 C42 C43 1.389(6) . ?
 C45 C48 1.532(5) . ?
 C45 C47 1.536(5) . ?
 C7 C9 1.531(5) . ?
 C7 C10 1.529(5) . ?
 C5 H5 0.9500 . ?
 C5 C4 1.384(5) . ?
 C30 H30A 0.9800 . ?
 C30 H30B 0.9800 . ?
 C30 H30C 0.9800 . ?
 C73 C75 1.516(10) . ?
 C73 C78 1.557(7) . ?
 C73 C79 1.513(6) . ?
 C73 C77 1.506(7) . ?
 C65 H65A 0.9800 . ?
 C65 H65B 0.9800 . ?
 C65 H65C 0.9800 . ?
 C70 H70A 0.9800 . ?
 C70 H70B 0.9800 . ?
 C70 H70C 0.9800 . ?
 C23 H23A 0.9800 . ?
 C23 H23B 0.9800 . ?
 C23 H23C 0.9800 . ?
 C4 H4 0.9500 . ?
 C72 H72A 0.9800 . ?
 C72 H72B 0.9800 . ?
 C72 H72C 0.9800 . ?
 C31 H31A 0.9800 . ?
 C31 H31B 0.9800 . ?
 C31 H31C 0.9800 . ?
 C32 H32A 0.9800 . ?
 C32 H32B 0.9800 . ?
 C32 H32C 0.9800 . ?
 C24 H24A 0.9800 . ?
 C24 H24B 0.9800 . ?
 C24 H24C 0.9800 . ?
 C38 H38A 0.9800 . ?
 C38 H38B 0.9800 . ?
 C38 H38C 0.9800 . ?
 C43 H43 0.9500 . ?
 C34 H34A 0.9800 . ?
 C34 H34B 0.9800 . ?
 C34 H34C 0.9800 . ?
 C9 H9A 0.9800 . ?
 C9 H9B 0.9800 . ?
 C9 H9C 0.9800 . ?
 C37 H37A 0.9800 . ?
 C37 H37B 0.9800 . ?
 C37 H37C 0.9800 . ?
 C33 H33A 0.9800 . ?
 C33 H33B 0.9800 . ?
 C33 H33C 0.9800 . ?
 C68 H68A 0.9800 . ?
 C68 H68B 0.9800 . ?
 C68 H68C 0.9800 . ?
 C36 H36A 0.9800 . ?
 C36 H36B 0.9800 . ?
 C36 H36C 0.9800 . ?
 C48 H48A 0.9800 . ?
 C48 H48B 0.9800 . ?
 C48 H48C 0.9800 . ?
 C10 H10A 0.9800 . ?
 C10 H10B 0.9800 . ?
 C10 H10C 0.9800 . ?
 C25 H25A 0.9800 . ?
 C25 H25B 0.9800 . ?
 C25 H25C 0.9800 . ?
 C26 H26A 0.9800 . ?
 C26 H26B 0.9800 . ?
 C26 H26C 0.9800 . ?
 C47 H47A 0.9800 . ?
 C47 H47B 0.9800 . ?
 C47 H47C 0.9800 . ?
 C75 H75A 0.9800 . ?
 C75 H75B 0.9800 . ?
 C75 H75C 0.9800 . ?
 C27 H27A 0.9800 . ?
 C27 H27B 0.9800 . ?
 C27 H27C 0.9800 . ?
 C28 H28A 0.9800 . ?
 C28 H28B 0.9800 . ?
 C28 H28C 0.9800 . ?
 C78 H78A 0.9800 . ?
 C78 H78B 0.9800 . ?
 C78 H78C 0.9800 . ?
 C79 H79A 0.9800 . ?
 C79 H79B 0.9800 . ?
 C79 H79C 0.9800 . ?
 C77 H77A 0.9800 . ?
 C77 H77B 0.9800 . ?
 C77 H77C 0.9800 . ?

loop_
  _geom_angle_atom_site_label_1
  _geom_angle_atom_site_label_2
  _geom_angle_atom_site_label_3
  _geom_angle
  _geom_angle_site_symmetry_1
  _geom_angle_site_symmetry_3
  _geom_angle_publ_flag
 C40 Ge39 C49 133.90(13) . . ?
 C44 Ge39 C49 119.03(13) . . ?
 C44 Ge39 C40 107.07(15) . . ?
 C2 Ge1 C11 132.71(12) . . ?
 C6 Ge1 C11 120.68(13) . . ?
 C6 Ge1 C2 106.26(14) . . ?
 C61 Si57 C55 114.23(13) . . ?
 C61 Si57 C63 108.49(15) . . ?
 C62 Si57 C61 106.22(16) . . ?
 C62 Si57 C55 109.29(14) . . ?
 C62 Si57 C63 109.72(15) . . ?
 C63 Si57 C55 108.81(13) . . ?
 C23 Si19 C17 115.93(16) . . ?
 C24 Si19 C17 109.19(15) . . ?
 C24 Si19 C23 106.3(2) . . ?
 C24 Si19 C25 109.4(2) . . ?
 C25 Si19 C17 107.63(16) . . ?
 C25 Si19 C23 108.2(2) . . ?
 C67 Si59 C56 114.58(14) . . ?
 C67 Si59 C68 108.9(2) . . ?
 C69 Si59 C56 110.07(15) . . ?
 C69 Si59 C67 106.00(19) . . ?
 C69 Si59 C68 110.8(2) . . ?
 C68 Si59 C56 106.58(16) . . ?
 C64 Si58 C55 113.86(13) . . ?
 C66 Si58 C55 107.70(14) . . ?
 C66 Si58 C64 108.29(16) . . ?
 C65 Si58 C55 110.52(13) . . ?
 C65 Si58 C64 106.16(16) . . ?
 C65 Si58 C66 110.28(16) . . ?
 C71 Si60 C56 107.02(14) . . ?
 C71 Si60 C70 109.06(16) . . ?
 C70 Si60 C56 115.95(14) . . ?
 C72 Si60 C56 110.19(14) . . ?
 C72 Si60 C71 108.81(17) . . ?
 C72 Si60 C70 105.66(18) . . ?
 C32 Si22 C18 114.16(15) . . ?
 C34 Si22 C18 108.97(16) . . ?
 C34 Si22 C32 108.75(19) . . ?
 C33 Si22 C18 109.18(14) . . ?
 C33 Si22 C32 106.57(18) . . ?
 C33 Si22 C34 109.1(2) . . ?
 C29 Si21 C18 114.52(15) . . ?
 C29 Si21 C30 107.1(2) . . ?
 C30 Si21 C18 106.96(15) . . ?
 C31 Si21 C18 111.60(15) . . ?
 C31 Si21 C29 105.5(2) . . ?
 C31 Si21 C30 111.18(17) . . ?
 H74A C74 H74B 109.5 . . ?
 H74A C74 H74C 109.5 . . ?
 H74B C74 H74C 109.5 . . ?
 C73 C74 H74A 109.5 . . ?
 C73 C74 H74B 109.5 . . ?
 C73 C74 H74C 109.5 . . ?
 C26 Si20 C17 113.92(18) . . ?
 C27 Si20 C17 110.85(16) . . ?
 C27 Si20 C26 105.3(3) . . ?
 C27 Si20 C28 109.2(3) . . ?
 C28 Si20 C17 108.6(2) . . ?
 C28 Si20 C26 108.8(4) . . ?
 C49 C54 C56 122.6(2) . . ?
 C53 C54 C49 118.7(2) . . ?
 C53 C54 C56 118.7(2) . . ?
 C54 C49 Ge39 119.21(19) . . ?
 C54 C49 C50 120.3(2) . . ?
 C50 C49 Ge39 120.06(19) . . ?
 Si59 C56 H56 104.2 . . ?
 Si60 C56 Si59 115.37(13) . . ?
 Si60 C56 H56 104.2 . . ?
 C54 C56 Si59 112.70(18) . . ?
 C54 C56 Si60 114.45(17) . . ?
 C54 C56 H56 104.2 . . ?
 C16 C11 Ge1 121.40(19) . . ?
 C12 C11 Ge1 118.76(19) . . ?
 C12 C11 C16 119.7(2) . . ?
 C15 C14 C35 120.5(3) . . ?
 C13 C14 C15 117.6(3) . . ?
 C13 C14 C35 121.9(3) . . ?
 C54 C53 H53 118.8 . . ?
 C52 C53 C54 122.4(2) . . ?
 C52 C53 H53 118.8 . . ?
 C11 C16 C18 122.4(2) . . ?
 C15 C16 C11 118.7(2) . . ?
 C15 C16 C18 118.8(2) . . ?
 C52 C51 H51 118.7 . . ?
 C52 C51 C50 122.7(2) . . ?
 C50 C51 H51 118.7 . . ?
 C2 C3 H3 115.4 . . ?
 C4 C3 H3 115.4 . . ?
 C4 C3 C2 129.2(3) . . ?
 C11 C12 C17 123.8(2) . . ?
 C13 C12 C11 118.8(2) . . ?
 C13 C12 C17 117.4(2) . . ?
 C41 C40 Ge39 113.6(2) . . ?
 C41 C40 C45 119.9(3) . . ?
 C45 C40 Ge39 126.3(2) . . ?
 C53 C52 C51 117.5(2) . . ?
 C53 C52 C73 121.5(2) . . ?
 C51 C52 C73 121.0(2) . . ?
 C49 C50 C55 123.3(2) . . ?
 C51 C50 C49 118.4(2) . . ?
 C51 C50 C55 118.3(2) . . ?
 Si57 C61 H61A 109.5 . . ?
 Si57 C61 H61B 109.5 . . ?
 Si57 C61 H61C 109.5 . . ?
 H61A C61 H61B 109.5 . . ?
 H61A C61 H61C 109.5 . . ?
 H61B C61 H61C 109.5 . . ?
 C3 C2 Ge1 114.4(2) . . ?
 C3 C2 C7 119.3(3) . . ?
 C7 C2 Ge1 126.3(2) . . ?
 Si22 C18 H18 104.9 . . ?
 Si21 C18 Si22 115.92(14) . . ?
 Si21 C18 H18 104.9 . . ?
 C16 C18 Si22 109.27(18) . . ?
 C16 C18 Si21 115.72(18) . . ?
 C16 C18 H18 104.9 . . ?
 C14 C15 H15 118.7 . . ?
 C16 C15 C14 122.6(3) . . ?
 C16 C15 H15 118.7 . . ?
 Si57 C55 Si58 115.77(13) . . ?
 Si57 C55 H55 104.9 . . ?
 Si58 C55 H55 104.9 . . ?
 C50 C55 Si57 113.17(18) . . ?
 C50 C55 Si58 112.04(18) . . ?
 C50 C55 H55 104.9 . . ?
 Si59 C67 H67A 109.5 . . ?
 Si59 C67 H67B 109.5 . . ?
 Si59 C67 H67C 109.5 . . ?
 H67A C67 H67B 109.5 . . ?
 H67A C67 H67C 109.5 . . ?
 H67B C67 H67C 109.5 . . ?
 Si19 C17 H17 104.9 . . ?
 Si20 C17 Si19 117.81(14) . . ?
 Si20 C17 H17 104.9 . . ?
 C12 C17 Si19 111.62(19) . . ?
 C12 C17 Si20 111.39(19) . . ?
 C12 C17 H17 104.9 . . ?
 Si57 C62 H62A 109.5 . . ?
 Si57 C62 H62B 109.5 . . ?
 Si57 C62 H62C 109.5 . . ?
 H62A C62 H62B 109.5 . . ?
 H62A C62 H62C 109.5 . . ?
 H62B C62 H62C 109.5 . . ?
 Ge1 C6 H6 120.5 . . ?
 C5 C6 Ge1 119.0(3) . . ?
 C5 C6 H6 120.5 . . ?
 H8A C8 H8B 109.5 . . ?
 H8A C8 H8C 109.5 . . ?
 H8B C8 H8C 109.5 . . ?
 C7 C8 H8A 109.5 . . ?
 C7 C8 H8B 109.5 . . ?
 C7 C8 H8C 109.5 . . ?
 C14 C13 C12 122.6(3) . . ?
 C14 C13 H13 118.7 . . ?
 C12 C13 H13 118.7 . . ?
 Si57 C63 H63A 109.5 . . ?
 Si57 C63 H63B 109.5 . . ?
 Si57 C63 H63C 109.5 . . ?
 H63A C63 H63B 109.5 . . ?
 H63A C63 H63C 109.5 . . ?
 H63B C63 H63C 109.5 . . ?
 H76A C76 H76B 109.5 . . ?
 H76A C76 H76C 109.5 . . ?
 H76B C76 H76C 109.5 . . ?
 C73 C76 H76A 109.5 . . ?
 C73 C76 H76B 109.5 . . ?
 C73 C76 H76C 109.5 . . ?
 C40 C41 H41 115.1 . . ?
 C42 C41 C40 129.7(3) . . ?
 C42 C41 H41 115.1 . . ?
 Ge39 C44 H44 120.7 . . ?
 C43 C44 Ge39 118.6(3) . . ?
 C43 C44 H44 120.7 . . ?
 Si60 C71 H71A 109.5 . . ?
 Si60 C71 H71B 109.5 . . ?
 Si60 C71 H71C 109.5 . . ?
 H71A C71 H71B 109.5 . . ?
 H71A C71 H71C 109.5 . . ?
 H71B C71 H71C 109.5 . . ?
 H46A C46 H46B 109.5 . . ?
 H46A C46 H46C 109.5 . . ?
 H46B C46 H46C 109.5 . . ?
 C45 C46 H46A 109.5 . . ?
 C45 C46 H46B 109.5 . . ?
 C45 C46 H46C 109.5 . . ?
 C38 C35 C14 108.2(3) . . ?
 C37 C35 C14 109.3(3) . . ?
 C37 C35 C38 108.9(3) . . ?
 C36 C35 C14 112.8(3) . . ?
 C36 C35 C38 108.4(3) . . ?
 C36 C35 C37 109.2(3) . . ?
 Si58 C64 H64A 109.5 . . ?
 Si58 C64 H64B 109.5 . . ?
 Si58 C64 H64C 109.5 . . ?
 H64A C64 H64B 109.5 . . ?
 H64A C64 H64C 109.5 . . ?
 H64B C64 H64C 109.5 . . ?
 Si58 C66 H66A 109.5 . . ?
 Si58 C66 H66B 109.5 . . ?
 Si58 C66 H66C 109.5 . . ?
 H66A C66 H66B 109.5 . . ?
 H66A C66 H66C 109.5 . . ?
 H66B C66 H66C 109.5 . . ?
 Si21 C29 H29A 109.5 . . ?
 Si21 C29 H29B 109.5 . . ?
 Si21 C29 H29C 109.5 . . ?
 H29A C29 H29B 109.5 . . ?
 H29A C29 H29C 109.5 . . ?
 H29B C29 H29C 109.5 . . ?
 Si59 C69 H69A 109.5 . . ?
 Si59 C69 H69B 109.5 . . ?
 Si59 C69 H69C 109.5 . . ?
 H69A C69 H69B 109.5 . . ?
 H69A C69 H69C 109.5 . . ?
 H69B C69 H69C 109.5 . . ?
 C41 C42 H42 117.0 . . ?
 C41 C42 C43 125.9(3) . . ?
 C43 C42 H42 117.0 . . ?
 C40 C45 C46 110.7(3) . . ?
 C40 C45 C48 109.3(3) . . ?
 C40 C45 C47 111.1(3) . . ?
 C46 C45 C48 109.3(3) . . ?
 C46 C45 C47 107.5(3) . . ?
 C48 C45 C47 108.9(3) . . ?
 C8 C7 C2 111.0(2) . . ?
 C8 C7 C9 109.4(3) . . ?
 C8 C7 C10 107.4(3) . . ?
 C9 C7 C2 109.1(3) . . ?
 C10 C7 C2 110.6(3) . . ?
 C10 C7 C9 109.3(3) . . ?
 C6 C5 H5 117.4 . . ?
 C6 C5 C4 125.3(3) . . ?
 C4 C5 H5 117.4 . . ?
 Si21 C30 H30A 109.5 . . ?
 Si21 C30 H30B 109.5 . . ?
 Si21 C30 H30C 109.5 . . ?
 H30A C30 H30B 109.5 . . ?
 H30A C30 H30C 109.5 . . ?
 H30B C30 H30C 109.5 . . ?
 C74 C73 C52 114.2(4) . . ?
 C74 C73 C76 107.7(7) . . ?
 C52 C73 C76 108.0(5) . . ?
 C52 C73 C78 107.8(3) . . ?
 C75 C73 C74 109.5(7) . . ?
 C75 C73 C52 109.7(4) . . ?
 C75 C73 C76 107.6(7) . . ?
 C79 C73 C52 113.2(3) . . ?
 C79 C73 C78 107.6(5) . . ?
 C77 C73 C52 110.0(3) . . ?
 C77 C73 C78 108.0(5) . . ?
 C77 C73 C79 110.1(4) . . ?
 Si58 C65 H65A 109.5 . . ?
 Si58 C65 H65B 109.5 . . ?
 Si58 C65 H65C 109.5 . . ?
 H65A C65 H65B 109.5 . . ?
 H65A C65 H65C 109.5 . . ?
 H65B C65 H65C 109.5 . . ?
 Si60 C70 H70A 109.5 . . ?
 Si60 C70 H70B 109.5 . . ?
 Si60 C70 H70C 109.5 . . ?
 H70A C70 H70B 109.5 . . ?
 H70A C70 H70C 109.5 . . ?
 H70B C70 H70C 109.5 . . ?
 Si19 C23 H23A 109.5 . . ?
 Si19 C23 H23B 109.5 . . ?
 Si19 C23 H23C 109.5 . . ?
 H23A C23 H23B 109.5 . . ?
 H23A C23 H23C 109.5 . . ?
 H23B C23 H23C 109.5 . . ?
 C3 C4 H4 117.0 . . ?
 C5 C4 C3 125.9(3) . . ?
 C5 C4 H4 117.0 . . ?
 Si60 C72 H72A 109.5 . . ?
 Si60 C72 H72B 109.5 . . ?
 Si60 C72 H72C 109.5 . . ?
 H72A C72 H72B 109.5 . . ?
 H72A C72 H72C 109.5 . . ?
 H72B C72 H72C 109.5 . . ?
 Si21 C31 H31A 109.5 . . ?
 Si21 C31 H31B 109.5 . . ?
 Si21 C31 H31C 109.5 . . ?
 H31A C31 H31B 109.5 . . ?
 H31A C31 H31C 109.5 . . ?
 H31B C31 H31C 109.5 . . ?
 Si22 C32 H32A 109.5 . . ?
 Si22 C32 H32B 109.5 . . ?
 Si22 C32 H32C 109.5 . . ?
 H32A C32 H32B 109.5 . . ?
 H32A C32 H32C 109.5 . . ?
 H32B C32 H32C 109.5 . . ?
 Si19 C24 H24A 109.5 . . ?
 Si19 C24 H24B 109.5 . . ?
 Si19 C24 H24C 109.5 . . ?
 H24A C24 H24B 109.5 . . ?
 H24A C24 H24C 109.5 . . ?
 H24B C24 H24C 109.5 . . ?
 C35 C38 H38A 109.5 . . ?
 C35 C38 H38B 109.5 . . ?
 C35 C38 H38C 109.5 . . ?
 H38A C38 H38B 109.5 . . ?
 H38A C38 H38C 109.5 . . ?
 H38B C38 H38C 109.5 . . ?
 C44 C43 C42 125.1(3) . . ?
 C44 C43 H43 117.5 . . ?
 C42 C43 H43 117.5 . . ?
 Si22 C34 H34A 109.5 . . ?
 Si22 C34 H34B 109.5 . . ?
 Si22 C34 H34C 109.5 . . ?
 H34A C34 H34B 109.5 . . ?
 H34A C34 H34C 109.5 . . ?
 H34B C34 H34C 109.5 . . ?
 C7 C9 H9A 109.5 . . ?
 C7 C9 H9B 109.5 . . ?
 C7 C9 H9C 109.5 . . ?
 H9A C9 H9B 109.5 . . ?
 H9A C9 H9C 109.5 . . ?
 H9B C9 H9C 109.5 . . ?
 C35 C37 H37A 109.5 . . ?
 C35 C37 H37B 109.5 . . ?
 C35 C37 H37C 109.5 . . ?
 H37A C37 H37B 109.5 . . ?
 H37A C37 H37C 109.5 . . ?
 H37B C37 H37C 109.5 . . ?
 Si22 C33 H33A 109.5 . . ?
 Si22 C33 H33B 109.5 . . ?
 Si22 C33 H33C 109.5 . . ?
 H33A C33 H33B 109.5 . . ?
 H33A C33 H33C 109.5 . . ?
 H33B C33 H33C 109.5 . . ?
 Si59 C68 H68A 109.5 . . ?
 Si59 C68 H68B 109.5 . . ?
 Si59 C68 H68C 109.5 . . ?
 H68A C68 H68B 109.5 . . ?
 H68A C68 H68C 109.5 . . ?
 H68B C68 H68C 109.5 . . ?
 C35 C36 H36A 109.5 . . ?
 C35 C36 H36B 109.5 . . ?
 C35 C36 H36C 109.5 . . ?
 H36A C36 H36B 109.5 . . ?
 H36A C36 H36C 109.5 . . ?
 H36B C36 H36C 109.5 . . ?
 C45 C48 H48A 109.5 . . ?
 C45 C48 H48B 109.5 . . ?
 C45 C48 H48C 109.5 . . ?
 H48A C48 H48B 109.5 . . ?
 H48A C48 H48C 109.5 . . ?
 H48B C48 H48C 109.5 . . ?
 C7 C10 H10A 109.5 . . ?
 C7 C10 H10B 109.5 . . ?
 C7 C10 H10C 109.5 . . ?
 H10A C10 H10B 109.5 . . ?
 H10A C10 H10C 109.5 . . ?
 H10B C10 H10C 109.5 . . ?
 Si19 C25 H25A 109.5 . . ?
 Si19 C25 H25B 109.5 . . ?
 Si19 C25 H25C 109.5 . . ?
 H25A C25 H25B 109.5 . . ?
 H25A C25 H25C 109.5 . . ?
 H25B C25 H25C 109.5 . . ?
 Si20 C26 H26A 109.5 . . ?
 Si20 C26 H26B 109.5 . . ?
 Si20 C26 H26C 109.5 . . ?
 H26A C26 H26B 109.5 . . ?
 H26A C26 H26C 109.5 . . ?
 H26B C26 H26C 109.5 . . ?
 C45 C47 H47A 109.5 . . ?
 C45 C47 H47B 109.5 . . ?
 C45 C47 H47C 109.5 . . ?
 H47A C47 H47B 109.5 . . ?
 H47A C47 H47C 109.5 . . ?
 H47B C47 H47C 109.5 . . ?
 C73 C75 H75A 109.5 . . ?
 C73 C75 H75B 109.5 . . ?
 C73 C75 H75C 109.5 . . ?
 H75A C75 H75B 109.5 . . ?
 H75A C75 H75C 109.5 . . ?
 H75B C75 H75C 109.5 . . ?
 Si20 C27 H27A 109.5 . . ?
 Si20 C27 H27B 109.5 . . ?
 Si20 C27 H27C 109.5 . . ?
 H27A C27 H27B 109.5 . . ?
 H27A C27 H27C 109.5 . . ?
 H27B C27 H27C 109.5 . . ?
 Si20 C28 H28A 109.5 . . ?
 Si20 C28 H28B 109.5 . . ?
 Si20 C28 H28C 109.5 . . ?
 H28A C28 H28B 109.5 . . ?
 H28A C28 H28C 109.5 . . ?
 H28B C28 H28C 109.5 . . ?
 C73 C78 H78A 109.5 . . ?
 C73 C78 H78B 109.5 . . ?
 C73 C78 H78C 109.5 . . ?
 H78A C78 H78B 109.5 . . ?
 H78A C78 H78C 109.5 . . ?
 H78B C78 H78C 109.5 . . ?
 C73 C79 H79A 109.5 . . ?
 C73 C79 H79B 109.5 . . ?
 C73 C79 H79C 109.5 . . ?
 H79A C79 H79B 109.5 . . ?
 H79A C79 H79C 109.5 . . ?
 H79B C79 H79C 109.5 . . ?
 C73 C77 H77A 109.5 . . ?
 C73 C77 H77B 109.5 . . ?
 C73 C77 H77C 109.5 . . ?
 H77A C77 H77B 109.5 . . ?
 H77A C77 H77C 109.5 . . ?
 H77B C77 H77C 109.5 . . ?

loop_
  _geom_torsion_atom_site_label_1
  _geom_torsion_atom_site_label_2
  _geom_torsion_atom_site_label_3
  _geom_torsion_atom_site_label_4
  _geom_torsion
  _geom_torsion_site_symmetry_1
  _geom_torsion_site_symmetry_2
  _geom_torsion_site_symmetry_3
  _geom_torsion_site_symmetry_4
  _geom_torsion_publ_flag
 Ge39 C49 C50 C51 171.09(19) . . . . ?
 Ge39 C49 C50 C55 -10.2(3) . . . . ?
 Ge39 C40 C41 C42 0.0(4) . . . . ?
 Ge39 C40 C45 C46 -17.5(4) . . . . ?
 Ge39 C40 C45 C48 102.9(3) . . . . ?
 Ge39 C40 C45 C47 -136.9(3) . . . . ?
 Ge39 C44 C43 C42 0.8(4) . . . . ?
 Ge1 C11 C16 C18 -0.7(4) . . . . ?
 Ge1 C11 C16 C15 176.1(2) . . . . ?
 Ge1 C11 C12 C17 4.9(4) . . . . ?
 Ge1 C11 C12 C13 -175.4(2) . . . . ?
 Ge1 C2 C7 C8 -11.6(4) . . . . ?
 Ge1 C2 C7 C9 108.9(3) . . . . ?
 Ge1 C2 C7 C10 -130.8(3) . . . . ?
 Ge1 C6 C5 C4 0.6(5) . . . . ?
 C54 C49 C50 C51 -1.1(4) . . . . ?
 C54 C49 C50 C55 177.7(2) . . . . ?
 C54 C53 C52 C51 -0.4(4) . . . . ?
 C54 C53 C52 C73 180.0(3) . . . . ?
 C49 Ge39 C40 C41 -178.79(19) . . . . ?
 C49 Ge39 C40 C45 5.2(3) . . . . ?
 C49 Ge39 C44 C43 178.3(2) . . . . ?
 C49 C54 C56 Si59 -102.6(2) . . . . ?
 C49 C54 C56 Si60 123.0(2) . . . . ?
 C49 C54 C53 C52 -1.5(4) . . . . ?
 C49 C50 C55 Si57 113.1(2) . . . . ?
 C49 C50 C55 Si58 -113.8(2) . . . . ?
 C56 C54 C49 Ge39 9.7(3) . . . . ?
 C56 C54 C49 C50 -178.1(2) . . . . ?
 C56 C54 C53 C52 178.8(2) . . . . ?
 C11 Ge1 C2 C3 172.00(19) . . . . ?
 C11 Ge1 C2 C7 -7.9(3) . . . . ?
 C11 Ge1 C6 C5 -173.7(2) . . . . ?
 C11 C16 C18 Si22 104.4(3) . . . . ?
 C11 C16 C18 Si21 -122.6(2) . . . . ?
 C11 C16 C15 C14 -1.0(4) . . . . ?
 C11 C12 C17 Si19 117.4(3) . . . . ?
 C11 C12 C17 Si20 -108.6(3) . . . . ?
 C11 C12 C13 C14 -0.8(4) . . . . ?
 C53 C54 C49 Ge39 -169.97(19) . . . . ?
 C53 C54 C49 C50 2.3(4) . . . . ?
 C53 C54 C56 Si59 77.1(3) . . . . ?
 C53 C54 C56 Si60 -57.4(3) . . . . ?
 C53 C52 C73 C74 175.5(6) . . . . ?
 C53 C52 C73 C76 -64.8(6) . . . . ?
 C53 C52 C73 C75 52.2(6) . . . . ?
 C53 C52 C73 C78 117.7(4) . . . . ?
 C53 C52 C73 C79 -1.1(5) . . . . ?
 C53 C52 C73 C77 -124.7(4) . . . . ?
 C16 C11 C12 C17 -179.4(2) . . . . ?
 C16 C11 C12 C13 0.2(4) . . . . ?
 C51 C52 C73 C74 -4.2(7) . . . . ?
 C51 C52 C73 C76 115.6(6) . . . . ?
 C51 C52 C73 C75 -127.4(6) . . . . ?
 C51 C52 C73 C78 -61.9(5) . . . . ?
 C51 C52 C73 C79 179.2(4) . . . . ?
 C51 C52 C73 C77 55.6(5) . . . . ?
 C51 C50 C55 Si57 -68.2(3) . . . . ?
 C51 C50 C55 Si58 65.0(3) . . . . ?
 C3 C2 C7 C8 168.4(3) . . . . ?
 C3 C2 C7 C9 -71.0(4) . . . . ?
 C3 C2 C7 C10 49.3(4) . . . . ?
 C12 C11 C16 C18 -176.3(2) . . . . ?
 C12 C11 C16 C15 0.6(4) . . . . ?
 C40 Ge39 C44 C43 -1.9(3) . . . . ?
 C40 C41 C42 C43 -1.6(6) . . . . ?
 C52 C51 C50 C49 -0.9(4) . . . . ?
 C52 C51 C50 C55 -179.7(2) . . . . ?
 C50 C51 C52 C53 1.6(4) . . . . ?
 C50 C51 C52 C73 -178.7(2) . . . . ?
 C61 Si57 C55 Si58 -69.89(19) . . . . ?
 C61 Si57 C55 C50 61.4(2) . . . . ?
 C2 Ge1 C6 C5 0.4(3) . . . . ?
 C2 C3 C4 C5 0.0(6) . . . . ?
 C18 C16 C15 C14 176.0(3) . . . . ?
 C15 C14 C13 C12 0.4(4) . . . . ?
 C15 C14 C35 C38 -62.6(4) . . . . ?
 C15 C14 C35 C37 55.8(4) . . . . ?
 C15 C14 C35 C36 177.5(3) . . . . ?
 C15 C16 C18 Si22 -72.5(3) . . . . ?
 C15 C16 C18 Si21 60.6(3) . . . . ?
 C17 C12 C13 C14 178.9(3) . . . . ?
 C62 Si57 C55 Si58 171.28(16) . . . . ?
 C62 Si57 C55 C50 -57.4(2) . . . . ?
 C6 Ge1 C2 C3 -1.0(3) . . . . ?
 C6 Ge1 C2 C7 179.0(2) . . . . ?
 C6 C5 C4 C3 -0.9(6) . . . . ?
 C13 C14 C15 C16 0.5(4) . . . . ?
 C13 C14 C35 C38 117.7(3) . . . . ?
 C13 C14 C35 C37 -123.9(3) . . . . ?
 C13 C14 C35 C36 -2.2(5) . . . . ?
 C13 C12 C17 Si19 -62.2(3) . . . . ?
 C13 C12 C17 Si20 71.7(3) . . . . ?
 C63 Si57 C55 Si58 51.49(18) . . . . ?
 C63 Si57 C55 C50 -177.22(19) . . . . ?
 C41 C40 C45 C46 166.7(3) . . . . ?
 C41 C40 C45 C48 -72.8(4) . . . . ?
 C41 C40 C45 C47 47.4(4) . . . . ?
 C41 C42 C43 C44 1.1(6) . . . . ?
 C44 Ge39 C40 C41 1.5(3) . . . . ?
 C44 Ge39 C40 C45 -174.5(3) . . . . ?
 C71 Si60 C56 Si59 60.24(19) . . . . ?
 C71 Si60 C56 C54 -166.54(19) . . . . ?
 C35 C14 C15 C16 -179.3(3) . . . . ?
 C35 C14 C13 C12 -179.9(3) . . . . ?
 C45 C40 C41 C42 176.2(3) . . . . ?
 C70 Si60 C56 Si59 -61.7(2) . . . . ?
 C70 Si60 C56 C54 71.5(2) . . . . ?
 C4 C3 C2 Ge1 1.0(4) . . . . ?
 C4 C3 C2 C7 -179.1(3) . . . . ?
 C72 Si60 C56 Si59 178.40(18) . . . . ?
 C72 Si60 C56 C54 -48.4(2) . . . . ?

_shelx_res_file
;
TITL 220531_TbbGebz_0m_a.res in P2(1)
    220531_tbbgebz_0m_a.res
    created by SHELXL-2018/3 at 13:27:47 on 27-Feb-2023
REM Yadorkari-X generated
REM SPGR P21 monoclinic
CELL 0.71073 9.1666 20.2477 20.9974 90 94.025 90
ZERR 4 0.0006 0.0013 0.0015 0 0.002 0
LATT -1
SYMM -X,0.5+Y,-Z
SFAC C H Ge Si
UNIT 132 248 4 16

L.S. 10
PLAN  46
SIZE 0.5 0.5 0.5
TEMP -183
CONF
LIST 4
MORE -1
BOND $H
fmap 2
acta
MERG 2
TWIN -1 0 0 0 -1 0 0 0 -1 2
OMIT 3 0 1
OMIT 3 -12 0
REM <olex2.extras>
REM <HklSrc "%.\\220531_TbbGebz_0m_a.hkl">
REM </olex2.extras>

WGHT    0.027400    1.094500
BASF   0.08871
FVAR       0.33696   0.60448
GE39  3    0.378703    0.175881    0.648914    11.00000    0.03062    0.02139 =
         0.01951   -0.00209    0.00322   -0.00514
GE1   3    0.823366    0.680939    0.845773    11.00000    0.02471    0.02167 =
         0.02353    0.00139    0.00536   -0.00270
SI57  4    0.377413    0.370066    0.555597    11.00000    0.02384    0.02507 =
         0.02189    0.00200    0.00202    0.00009
SI19  4    1.115648    0.846071    0.934920    11.00000    0.03687    0.02776 =
         0.02469   -0.00157    0.00029   -0.00529
SI59  4    0.192168    0.189608    0.822986    11.00000    0.02292    0.03112 =
         0.02880    0.00313    0.00497   -0.00086
SI58  4    0.715090    0.327581    0.583890    11.00000    0.02295    0.02412 =
         0.02588    0.00250    0.00643    0.00036
SI60  4    0.528756    0.160312    0.868229    11.00000    0.02411    0.03093 =
         0.02287    0.00512    0.00158    0.00047
SI22  4    0.755711    0.673173    0.640336    11.00000    0.03412    0.02524 =
         0.02999   -0.00363   -0.00087   -0.00181
SI21  4    1.074696    0.607709    0.671182    11.00000    0.03934    0.02632 =
         0.02843    0.00016    0.00937    0.00777
PART 2
C74   1    0.594428    0.485954    0.775531   -21.00000    0.09125    0.02444 =
         0.04034   -0.01079    0.01271   -0.01721
AFIX 137
H74A  2    0.691182    0.474807    0.761542   -21.00000   -1.50000
H74B  2    0.601957    0.525383    0.802632   -21.00000   -1.50000
H74C  2    0.527128    0.494669    0.738131   -21.00000   -1.50000
AFIX   0

PART 0
SI20  4    0.784679    0.889831    0.884117    11.00000    0.03184    0.03203 =
         0.03481   -0.00711    0.00937    0.00103

C54   1    0.435341    0.249372    0.766813    11.00000    0.01950    0.02260 =
         0.01994    0.00088    0.00114    0.00038
C49   1    0.447865    0.250848    0.700360    11.00000    0.02079    0.02044 =
         0.02012   -0.00159    0.00247   -0.00056
C56   1    0.391716    0.187743    0.801685    11.00000    0.02416    0.02376 =
         0.01937    0.00023    0.00330   -0.00047
AFIX  13
H56   2    0.394512    0.151917    0.769012    11.00000   -1.20000
AFIX   0

C11   1    0.930708    0.741261    0.794126    11.00000    0.02225    0.01964 =
         0.02305    0.00273    0.00326   -0.00083
C14   1    1.068935    0.834256    0.718418    11.00000    0.02848    0.02322 =
         0.02521    0.00267    0.00599   -0.00228
C53   1    0.463497    0.307193    0.801896    11.00000    0.02594    0.02534 =
         0.01904   -0.00089    0.00256    0.00007
AFIX  43
H53   2    0.452741    0.306588    0.846564    11.00000   -1.20000
AFIX   0

C16   1    0.963402    0.724780    0.731158    11.00000    0.02223    0.02104 =
         0.02299   -0.00058    0.00253    0.00125
C51   1    0.522323    0.364792    0.708310    11.00000    0.02265    0.02023 =
         0.02313    0.00059    0.00173   -0.00068
AFIX  43
H51   2    0.554222    0.403905    0.688515    11.00000   -1.20000
AFIX   0

C3    1    0.770443    0.587213    0.936046    11.00000    0.05201    0.02766 =
         0.02276    0.00033    0.00688   -0.00794
AFIX  43
H3    2    0.799191    0.553119    0.965377    11.00000   -1.20000
AFIX   0
C12   1    0.967182    0.804178    0.818669    11.00000    0.02358    0.02344 =
         0.02104   -0.00129    0.00397   -0.00047

C40   1    0.468268    0.101102    0.618415    11.00000    0.04593    0.02306 =
         0.02336   -0.00299    0.00990   -0.00364
C52   1    0.506627    0.365516    0.773875    11.00000    0.02414    0.02293 =
         0.02207   -0.00293   -0.00035    0.00007
C50   1    0.493111    0.309001    0.670596    11.00000    0.01866    0.02255 =
         0.01950    0.00064    0.00229    0.00104
C61   1    0.385566    0.457674    0.583095    11.00000    0.04175    0.02820 =
         0.03645   -0.00085   -0.00090    0.00819
AFIX 137
H61A  2    0.314030    0.483952    0.557119    11.00000   -1.50000
H61B  2    0.483912    0.475276    0.578625    11.00000   -1.50000
H61C  2    0.363041    0.459820    0.627988    11.00000   -1.50000
AFIX   0

C2    1    0.882356    0.613365    0.901771    11.00000    0.03599    0.02442 =
         0.02126   -0.00243    0.00187   -0.00773
C18   1    0.919172    0.659540    0.700386    11.00000    0.02869    0.02111 =
         0.02532   -0.00167    0.00614   -0.00090
AFIX  13
H18   2    0.879770    0.632896    0.735422    11.00000   -1.20000
AFIX   0
C15   1    1.032514    0.771517    0.695236    11.00000    0.02981    0.02613 =
         0.02261   -0.00124    0.00817   -0.00071
AFIX  43
H15   2    1.055809    0.760209    0.653227    11.00000   -1.20000
AFIX   0

C55   1    0.514435    0.313588    0.600080    11.00000    0.02496    0.02031 =
         0.01888   -0.00047    0.00367   -0.00149
AFIX  13
H55   2    0.490994    0.268436    0.582985    11.00000   -1.20000
AFIX   0
C67   1    0.167211    0.199458    0.909569    11.00000    0.03944    0.07112 =
         0.03512    0.00583    0.01436    0.01303
AFIX 137
H67A  2    0.211891    0.241049    0.924766    11.00000   -1.50000
H67B  2    0.214032    0.162493    0.933185    11.00000   -1.50000
H67C  2    0.062552    0.200024    0.916400    11.00000   -1.50000
AFIX   0

C17   1    0.938241    0.826339    0.885388    11.00000    0.03015    0.02295 =
         0.02265   -0.00261    0.00518   -0.00510
AFIX  13
H17   2    0.898104    0.786436    0.906113    11.00000   -1.20000
AFIX   0

C62   1    0.188702    0.340684    0.567557    11.00000    0.02715    0.04714 =
         0.04376    0.00420    0.00513    0.00153
AFIX 137
H62A  2    0.171683    0.342363    0.613088    11.00000   -1.50000
H62B  2    0.177465    0.295136    0.552203    11.00000   -1.50000
H62C  2    0.117682    0.369094    0.543673    11.00000   -1.50000
AFIX   0

C6    1    0.625484    0.691457    0.852616    11.00000    0.03152    0.03764 =
         0.03711   -0.00133    0.00881   -0.00157
AFIX  43
H6    2    0.572145    0.723660    0.827676    11.00000   -1.20000
AFIX   0
C8    1    1.134853    0.610185    0.862038    11.00000    0.03221    0.03729 =
         0.04055    0.00225   -0.00127    0.00317
AFIX 137
H8A   2    1.094465    0.595942    0.819809    11.00000   -1.50000
H8B   2    1.233474    0.592008    0.870219    11.00000   -1.50000
H8C   2    1.139371    0.658525    0.863428    11.00000   -1.50000
AFIX   0
C13   1    1.034933    0.849338    0.779775    11.00000    0.03243    0.02039 =
         0.02384   -0.00044    0.00434   -0.00354
AFIX  43
H13   2    1.058429    0.892026    0.796239    11.00000   -1.20000
AFIX   0

C63   1    0.409920    0.368053    0.468517    11.00000    0.04215    0.03356 =
         0.02594    0.00457    0.00079   -0.00495
AFIX 137
H63A  2    0.426706    0.322382    0.455416    11.00000   -1.50000
H63B  2    0.495890    0.394902    0.460837    11.00000   -1.50000
H63C  2    0.324168    0.385821    0.443749    11.00000   -1.50000
AFIX   0
PART 2
C76   1    0.391174    0.450617    0.840015   -21.00000    0.07190    0.03607 =
         0.06978   -0.02410    0.01910    0.00500
AFIX 137
H76A  2    0.406088    0.492628    0.862721   -21.00000   -1.50000
H76B  2    0.358837    0.417007    0.869513   -21.00000   -1.50000
H76C  2    0.316534    0.456256    0.804679   -21.00000   -1.50000
AFIX   0
PART 0
C41   1    0.372598    0.060059    0.581125    11.00000    0.06657    0.02194 =
         0.02677   -0.00416    0.00687   -0.00939
AFIX  43
H41   2    0.415969    0.021470    0.564973    11.00000   -1.20000
AFIX   0
C44   1    0.184276    0.171394    0.621337    11.00000    0.03176    0.03500 =
         0.03018    0.00074    0.00089   -0.00855
AFIX  43
H44   2    0.117700    0.204536    0.632901    11.00000   -1.20000
AFIX   0
C71   1    0.477210    0.074485    0.890777    11.00000    0.04436    0.02826 =
         0.03544    0.00891    0.00377    0.00532
AFIX 137
H71A  2    0.471672    0.046341    0.852713    11.00000   -1.50000
H71B  2    0.381846    0.075235    0.909141    11.00000   -1.50000
H71C  2    0.551107    0.056911    0.922291    11.00000   -1.50000
AFIX   0
C46   1    0.718223    0.137984    0.660666    11.00000    0.03749    0.03792 =
         0.04956   -0.00765    0.00646    0.00205
AFIX 137
H46A  2    0.715461    0.173939    0.629360    11.00000   -1.50000
H46B  2    0.819563    0.123567    0.669889    11.00000   -1.50000
H46C  2    0.678390    0.153586    0.700078    11.00000   -1.50000
AFIX   0

C35   1    1.143729    0.884440    0.676366    11.00000    0.05274    0.02856 =
         0.02918   -0.00113    0.01518   -0.01347
C64   1    0.757045    0.414186    0.559831    11.00000    0.03178    0.03219 =
         0.05212    0.00968    0.01056   -0.00375
AFIX 137
H64A  2    0.732758    0.444713    0.593726    11.00000   -1.50000
H64B  2    0.699010    0.425263    0.520297    11.00000   -1.50000
H64C  2    0.861328    0.417914    0.552876    11.00000   -1.50000
AFIX   0
C66   1    0.759598    0.271032    0.517723    11.00000    0.04423    0.03825 =
         0.03633   -0.00159    0.01809    0.00478
AFIX 137
H66A  2    0.863377    0.275355    0.510020    11.00000   -1.50000
H66B  2    0.699821    0.282721    0.478829    11.00000   -1.50000
H66C  2    0.738954    0.225343    0.529598    11.00000   -1.50000
AFIX   0

C29   1    1.089721    0.609884    0.582789    11.00000    0.07599    0.05712 =
         0.03654    0.00483    0.02172    0.03263
AFIX 137
H29A  2    1.101726    0.655678    0.568981    11.00000   -1.50000
H29B  2    1.000761    0.591303    0.561184    11.00000   -1.50000
H29C  2    1.174545    0.583810    0.571911    11.00000   -1.50000
AFIX   0

C69   1    0.095171    0.260329    0.782612    11.00000    0.02936    0.05624 =
         0.05284    0.01371    0.00170    0.00972
AFIX 137
H69A  2   -0.009877    0.256770    0.787985    11.00000   -1.50000
H69B  2    0.111840    0.259712    0.737022    11.00000   -1.50000
H69C  2    0.132401    0.301798    0.801540    11.00000   -1.50000
AFIX   0
C42   1    0.224978    0.067392    0.564429    11.00000    0.06617    0.03033 =
         0.02721   -0.00222   -0.00400   -0.02067
AFIX  43
H42   2    0.179671    0.034414    0.537616    11.00000   -1.20000
AFIX   0
C45   1    0.626609    0.080062    0.633638    11.00000    0.04832    0.02560 =
         0.04304   -0.00423    0.01236    0.00126

C7    1    1.037445    0.585472    0.912737    11.00000    0.04215    0.02913 =
         0.03157    0.00561   -0.00229    0.00141
C5    1    0.556077    0.651896    0.894459    11.00000    0.03078    0.04573 =
         0.03961   -0.00913    0.01348   -0.00792
AFIX  43
H5    2    0.453846    0.657986    0.896848    11.00000   -1.20000
AFIX   0
C30   1    1.037975    0.519972    0.693172    11.00000    0.05168    0.02582 =
         0.04669   -0.00193    0.00102    0.00424
AFIX 137
H30A  2    1.116628    0.491681    0.679431    11.00000   -1.50000
H30B  2    0.944487    0.505778    0.672046    11.00000   -1.50000
H30C  2    1.033586    0.516526    0.739553    11.00000   -1.50000
AFIX   0

C73   1    0.536890    0.428396    0.813317    11.00000    0.04089    0.02408 =
         0.02530   -0.00417    0.00086   -0.00219
C65   1    0.836231    0.310087    0.656853    11.00000    0.02357    0.04418 =
         0.03948    0.00586   -0.00043    0.00180
AFIX 137
H65A  2    0.937263    0.305019    0.645162    11.00000   -1.50000
H65B  2    0.804411    0.269258    0.676764    11.00000   -1.50000
H65C  2    0.830780    0.346775    0.687034    11.00000   -1.50000
AFIX   0
C70   1    0.541473    0.213295    0.941493    11.00000    0.05275    0.04054 =
         0.02640    0.00264   -0.00801   -0.00011
AFIX 137
H70A  2    0.444569    0.217251    0.958092    11.00000   -1.50000
H70B  2    0.577154    0.257247    0.930728    11.00000   -1.50000
H70C  2    0.609350    0.193119    0.974003    11.00000   -1.50000
AFIX   0

C23   1    1.187280    0.932049    0.927108    11.00000    0.06525    0.03586 =
         0.06388    0.00250   -0.01889   -0.01892
AFIX 137
H23A  2    1.280032    0.936513    0.952935    11.00000   -1.50000
H23B  2    1.116185    0.963619    0.942046    11.00000   -1.50000
H23C  2    1.203127    0.941028    0.882254    11.00000   -1.50000
AFIX   0
C4    1    0.623302    0.603967    0.933323    11.00000    0.04828    0.03820 =
         0.03330   -0.00691    0.02011   -0.01835
AFIX  43
H4    2    0.563282    0.580409    0.960600    11.00000   -1.20000
AFIX   0

C72   1    0.716850    0.158816    0.839416    11.00000    0.02819    0.06550 =
         0.04123    0.01075    0.00269    0.00173
AFIX 137
H72A  2    0.787668    0.148126    0.875066    11.00000   -1.50000
H72B  2    0.739854    0.202237    0.822097    11.00000   -1.50000
H72C  2    0.721751    0.125301    0.805961    11.00000   -1.50000
AFIX   0

C31   1    1.256071    0.635852    0.706933    11.00000    0.03057    0.04826 =
         0.06046    0.00572    0.01291    0.00210
AFIX 137
H31A  2    1.332727    0.606399    0.693242    11.00000   -1.50000
H31B  2    1.255948    0.634968    0.753594    11.00000   -1.50000
H31C  2    1.274858    0.680979    0.692753    11.00000   -1.50000
AFIX   0
C32   1    0.801483    0.716621    0.565794    11.00000    0.05189    0.04226 =
         0.03509    0.00519    0.00201    0.01209
AFIX 137
H32A  2    0.878860    0.692380    0.545883    11.00000   -1.50000
H32B  2    0.835324    0.761476    0.576330    11.00000   -1.50000
H32C  2    0.714268    0.718791    0.536077    11.00000   -1.50000
AFIX   0
C24   1    1.262374    0.789785    0.910919    11.00000    0.03314    0.05483 =
         0.05189   -0.00618   -0.00486    0.00388
AFIX 137
H24A  2    1.272466    0.794031    0.864944    11.00000   -1.50000
H24B  2    1.236958    0.744104    0.920880    11.00000   -1.50000
H24C  2    1.355036    0.801554    0.934282    11.00000   -1.50000
AFIX   0
C38   1    1.292205    0.856221    0.661134    11.00000    0.05853    0.06087 =
         0.06341   -0.00544    0.03365   -0.02101
AFIX 137
H38A  2    1.353691    0.850473    0.700842    11.00000   -1.50000
H38B  2    1.340072    0.886721    0.632957    11.00000   -1.50000
H38C  2    1.277925    0.813399    0.639850    11.00000   -1.50000
AFIX   0

C43   1    0.136817    0.118575    0.583271    11.00000    0.04402    0.04357 =
         0.03024    0.00495   -0.00613   -0.01864
AFIX  43
H43   2    0.036203    0.117306    0.568977    11.00000   -1.20000
AFIX   0

C34   1    0.672249    0.591600    0.618304    11.00000    0.06294    0.03780 =
         0.05375   -0.00476   -0.01245   -0.01594
AFIX 137
H34A  2    0.583067    0.598421    0.590536    11.00000   -1.50000
H34B  2    0.647947    0.568308    0.657080    11.00000   -1.50000
H34C  2    0.741872    0.565202    0.595717    11.00000   -1.50000
AFIX   0
C9    1    1.102041    0.606854    0.978723    11.00000    0.05473    0.07783 =
         0.03341    0.00389   -0.01295    0.00275
AFIX 137
H9A   2    1.108886    0.655134    0.980342    11.00000   -1.50000
H9B   2    1.199803    0.587698    0.986676    11.00000   -1.50000
H9C   2    1.038793    0.591422    1.011400    11.00000   -1.50000
AFIX   0
C37   1    1.049935    0.894119    0.613944    11.00000    0.08999    0.04421 =
         0.03670    0.01130    0.00615   -0.01828
AFIX 137
H37A  2    1.036680    0.851575    0.592045    11.00000   -1.50000
H37B  2    1.098704    0.925081    0.586528    11.00000   -1.50000
H37C  2    0.954299    0.911904    0.623247    11.00000   -1.50000
AFIX   0
C33   1    0.617919    0.725185    0.677632    11.00000    0.02963    0.05771 =
         0.04767   -0.00580    0.00194    0.00876
AFIX 137
H33A  2    0.535418    0.733679    0.646461    11.00000   -1.50000
H33B  2    0.662757    0.767208    0.691453    11.00000   -1.50000
H33C  2    0.582950    0.702083    0.714641    11.00000   -1.50000
AFIX   0

C68   1    0.108992    0.109418    0.795163    11.00000    0.03616    0.04772 =
         0.07733   -0.00735    0.01165   -0.01496
AFIX 137
H68A  2    0.164257    0.072791    0.815610    11.00000   -1.50000
H68B  2    0.111880    0.106001    0.748713    11.00000   -1.50000
H68C  2    0.007247    0.107433    0.806586    11.00000   -1.50000
AFIX   0

C36   1    1.168801    0.951080    0.708863    11.00000    0.09854    0.03748 =
         0.04466   -0.00633    0.03085   -0.03026
AFIX 137
H36A  2    1.075087    0.968946    0.720688    11.00000   -1.50000
H36B  2    1.212816    0.981628    0.679501    11.00000   -1.50000
H36C  2    1.234641    0.945569    0.747322    11.00000   -1.50000
AFIX   0

C48   1    0.631582    0.023950    0.682659    11.00000    0.05982    0.03923 =
         0.07697    0.01784    0.00357    0.00862
AFIX 137
H48A  2    0.588457    0.039046    0.721509    11.00000   -1.50000
H48B  2    0.733390    0.010822    0.693018    11.00000   -1.50000
H48C  2    0.576081   -0.013920    0.664817    11.00000   -1.50000
AFIX   0

C10   1    1.035323    0.510062    0.909124    11.00000    0.05741    0.02972 =
         0.07910    0.01220    0.01220    0.00520
AFIX 137
H10A  2    0.977664    0.492444    0.942842    11.00000   -1.50000
H10B  2    1.135597    0.493199    0.914848    11.00000   -1.50000
H10C  2    0.991348    0.496205    0.867366    11.00000   -1.50000
AFIX   0
C25   1    1.082848    0.831477    1.020599    11.00000    0.05727    0.07094 =
         0.02705   -0.00039   -0.00088   -0.00439
AFIX 137
H25A  2    1.175426    0.835345    1.046653    11.00000   -1.50000
H25B  2    1.042486    0.787093    1.025486    11.00000   -1.50000
H25C  2    1.013427    0.864339    1.034603    11.00000   -1.50000
AFIX   0
C26   1    0.845140    0.975859    0.869222    11.00000    0.05200    0.03068 =
         0.19101    0.00024    0.02282    0.00450
AFIX 137
H26A  2    0.905980    0.976331    0.832665    11.00000   -1.50000
H26B  2    0.901982    0.992519    0.907122    11.00000   -1.50000
H26C  2    0.759298    1.004027    0.860033    11.00000   -1.50000
AFIX   0

C47   1    0.696067    0.055991    0.573352    11.00000    0.06897    0.05193 =
         0.07007   -0.02641    0.03031   -0.00590
AFIX 137
H47A  2    0.645977    0.015903    0.557391    11.00000   -1.50000
H47B  2    0.799774    0.046280    0.583669    11.00000   -1.50000
H47C  2    0.686774    0.090432    0.540525    11.00000   -1.50000
AFIX   0
PART 2
C75   1    0.643865    0.413216    0.869753   -21.00000    0.07646    0.03098 =
         0.04528   -0.00423   -0.02044   -0.00893
AFIX 137
H75A  2    0.737867    0.399805    0.854322   -21.00000   -1.50000
H75B  2    0.605124    0.377325    0.894945   -21.00000   -1.50000
H75C  2    0.657773    0.452702    0.896482   -21.00000   -1.50000
AFIX   0

PART 0
C27   1    0.643440    0.871750    0.819476    11.00000    0.05903    0.05506 =
         0.08068   -0.02067   -0.02413    0.02266
AFIX 137
H27A  2    0.577924    0.909807    0.813284    11.00000   -1.50000
H27B  2    0.586965    0.832966    0.830966    11.00000   -1.50000
H27C  2    0.690430    0.862875    0.779851    11.00000   -1.50000
AFIX   0
C28   1    0.700590    0.887158    0.962131    11.00000    0.07976    0.16232 =
         0.04751    0.00602    0.03006    0.05967
AFIX 137
H28A  2    0.610615    0.913455    0.959477    11.00000   -1.50000
H28B  2    0.769316    0.905290    0.995492    11.00000   -1.50000
H28C  2    0.677521    0.841319    0.972541    11.00000   -1.50000
AFIX   0

PART 1
C78   1    0.700516    0.447091    0.808607    21.00000    0.04839    0.06008 =
         0.06296   -0.02685    0.00161   -0.02403
AFIX 137
H78A  2    0.724617    0.485320    0.835976    21.00000   -1.50000
H78B  2    0.717476    0.458082    0.764278    21.00000   -1.50000
H78C  2    0.762459    0.409638    0.822602    21.00000   -1.50000
AFIX   0
C79   1    0.512000    0.419713    0.883301    21.00000    0.09431    0.03068 =
         0.02467   -0.01100    0.00527   -0.00864
AFIX 137
H79A  2    0.531059    0.461581    0.905781    21.00000   -1.50000
H79B  2    0.578294    0.385691    0.901719    21.00000   -1.50000
H79C  2    0.410526    0.406243    0.887730    21.00000   -1.50000
AFIX   0
C77   1    0.444724    0.484412    0.785636    21.00000    0.07782    0.02761 =
         0.03907   -0.01109   -0.00946    0.01288
AFIX 137
H77A  2    0.341117    0.472340    0.785121    21.00000   -1.50000
H77B  2    0.470586    0.493292    0.741952    21.00000   -1.50000
H77C  2    0.462509    0.524045    0.811826    21.00000   -1.50000
AFIX   0
HKLF 4


REM  220531_TbbGebz_0m_a.res in P2(1)
REM wR2 = 0.0727, GooF = S = 1.081, Restrained GooF = 1.081 for all data
REM R1 = 0.0287 for 16923 Fo > 4sig(Fo) and 0.0299 for all 17431 data
REM 753 parameters refined using 1 restraints

END

WGHT      0.0274      1.0943

REM Highest difference peak  0.441,  deepest hole -0.242,  1-sigma level  0.055
Q1    1   0.8766  0.6802  0.8815  11.00000  0.05    0.44
Q2    1   0.7823  0.3232  0.6181  11.00000  0.05    0.43
Q3    1   1.1444  0.6800  0.8494  11.00000  0.05    0.42
Q4    1   0.2821  0.1756  0.6288  11.00000  0.05    0.39
Q5    1   0.4629  0.1778  0.8287  11.00000  0.05    0.39
Q6    1   0.2120  0.1862  0.8674  11.00000  0.05    0.39
Q7    1   0.2260  0.1778  0.6540  11.00000  0.05    0.37
Q8    1   1.1475  0.6174  0.6979  11.00000  0.05    0.36
Q9    1   0.0582  0.1763  0.6480  11.00000  0.05    0.36
Q10   1   0.6964  0.6814  0.8359  11.00000  0.05    0.36
Q11   1   0.4891  0.6788  0.8475  11.00000  0.05    0.34
Q12   1   1.0165  0.8341  0.9075  11.00000  0.05    0.34
Q13   1   0.4106  0.1760  0.6956  11.00000  0.05    0.34
Q14   1   0.7973  0.6814  0.8005  11.00000  0.05    0.33
Q15   1   0.3940  0.4184  0.5627  11.00000  0.05    0.32
Q16   1   0.5169  0.1761  0.6564  11.00000  0.05    0.31
Q17   1   0.7839  0.6752  0.6830  11.00000  0.05    0.31
Q18   1   0.4271  0.1321  0.6458  11.00000  0.05    0.30
Q19   1   1.2180  0.8257  0.9228  11.00000  0.05    0.29
Q20   1   1.1884  0.8627  0.6158  11.00000  0.05    0.29
Q21   1   0.4065  0.3750  0.5083  11.00000  0.05    0.29
Q22   1   0.8462  0.6347  0.8486  11.00000  0.05    0.28
Q23   1   0.5416  0.1791  0.9163  11.00000  0.05    0.28
Q24   1   0.4338  0.2101  0.6902  11.00000  0.05    0.28
Q25   1   0.1590  0.2348  0.8199  11.00000  0.05    0.26
Q26   1   1.0198  0.5455  0.9059  11.00000  0.05    0.25
Q27   1   0.7079  0.3771  0.5637  11.00000  0.05    0.25
Q28   1   0.8581  0.7266  0.8459  11.00000  0.05    0.24
Q29   1   0.7022  0.1753  0.6535  11.00000  0.05    0.24
Q30   1   0.4059  0.2216  0.7791  11.00000  0.05    0.24
Q31   1   1.0764  0.5937  0.9443  11.00000  0.05    0.23
Q32   1   0.3836  0.2185  0.6516  11.00000  0.05    0.22
Q33   1   0.5042  0.8689  0.8326  11.00000  0.05    0.22
Q34   1   0.8264  0.9570  0.8997  11.00000  0.05    0.22
Q35   1   0.4059  0.3292  0.5821  11.00000  0.05    0.22
Q36   1   0.9354  0.6877  0.7231  11.00000  0.05    0.22
Q37   1   0.0440  0.3277  0.5866  11.00000  0.05    0.22
Q38   1   1.1060  0.8874  0.8840  11.00000  0.05    0.21
Q39   1   0.1469  0.3060  0.5960  11.00000  0.05    0.21
Q40   1   0.4964  0.3616  0.7363  11.00000  0.05    0.21
Q41   1   0.5254  0.3095  0.6495  11.00000  0.05    0.21
Q42   1   0.4199  0.3432  0.5901  11.00000  0.05    0.21
Q43   1   0.8498  0.1690  0.8794  11.00000  0.05    0.21
Q44   1   1.1213  0.6802  0.9674  11.00000  0.05    0.21
Q45   1   0.2591  0.0598  0.6134  11.00000  0.05    0.21
Q46   1   0.7656  0.9044  0.9697  11.00000  0.05    0.21
;
_shelx_res_checksum                87549
_shelx_hkl_file
;
   1   0   0   25.00    1.60
   1   0   0   25.40    1.60
  -1   0   0   26.70    1.60
  -1   0   0   24.10    1.60
   2   0   0    9.70    1.00
  -2   0   0   12.00    0.80
  -2   0   0   10.30    1.00
  -2   0   0   10.40    0.90
   2   0   0   10.10    1.00
  -2   0   0    8.40    1.10
   2   0   0   10.00    1.00
  -3   0   0  842.02   59.29
   3   0   0 1077.79   97.29
   3   0   0  870.11   59.39
  -4   0   0  154.28    9.50
   5   0   0  186.68   12.00
  -5   0   0  206.68   11.70
  -5   0   0  207.68   11.80
  -5   0   0  196.58   12.00
  -5   0   0  185.28   12.00
   5   0   0  189.28   12.10
   5   0   0  195.78   12.00
  -5   0   0  186.78   12.00
  -6   0   0   12.20    1.70
  -6   0   0   13.20    1.90
   7   0   0  273.47   16.20
  -7   0   0  258.17   16.10
  -7   0   0  238.68   16.70
  -7   0   0  278.87   15.60
   7   0   0  249.97   16.00
  -7   0   0  254.67   15.60
   7   0   0  255.77   16.20
  -7   0   0  262.67   16.10
   8   0   0   15.30    2.60
   8   0   0   22.40    3.00
  -8   0   0   18.50    3.00
  -8   0   0   18.70    2.40
  -8   0   0   16.70    2.40
   8   0   0   15.00    2.30
   9   0   0  387.06   23.40
  -9   0   0  384.06   23.30
   9   0   0  367.66   23.50
  -9   0   0  368.16   23.20
  -9   0   0  379.46   23.30
   9   0   0  374.16   23.20
  10   0   0    9.40    2.50
 -10   0   0   11.40    2.40
 -10   0   0   10.10    4.60
  10   0   0    9.10    2.40
  10   0   0   11.40    3.00
 -10   0   0   12.50    2.30
 -11   0   0  118.99    8.50
  11   0   0   97.29    8.70
  11   0   0  105.49    8.40
  11   0   0  121.09    8.50
 -11   0   0  122.69    8.40
   1  -1   0 2626.34  170.68
  -1   1   0 2528.65  171.38
   1   1   0 2655.23  167.78
   1   1   0 2528.95  154.28
  -2  -1   0  522.55   57.49
  -2  -1   0  540.55   36.70
   2  -1   0  549.25   59.69
   2  -1   0  487.95   37.10
   2   1   0  571.84   37.10
   2   1   0  587.04   59.29
  -2   1   0  550.44   38.30
  -2   1   0  572.84   60.89
  -2   1   0  579.64   37.70
   3  -1   0  730.63   52.69
  -3  -1   0  746.53   51.89
  -3  -1   0  751.82   84.59
   3  -1   0  895.21   89.19
   3  -1   0  728.33   53.79
   3   1   0  828.82   84.79
  -3   1   0  811.62   52.99
  -3   1   0  830.42   88.79
   3   1   0  758.82   52.29
   4  -1   0 2236.18  148.79
  -4  -1   0 2473.05  204.38
  -4  -1   0 2477.05  148.19
   4  -1   0 2336.47  198.78
  -4   1   0 2336.17  148.29
  -4   1   0 2327.37  203.08
   4   1   0 2279.77  148.19
   4   1   0 2397.56  197.28
  -5  -1   0  689.53  102.79
  -5  -1   0  707.03   52.79
  -5  -1   0  680.63   54.29
   5  -1   0  670.63  103.19
   5  -1   0  712.63   54.69
  -5   1   0  706.83   55.39
   5   1   0  693.83   55.29
  -5   1   0  739.23   53.89
   5   1   0  824.32  105.89
  -5   1   0  734.53  108.69
   5   1   0  649.64   53.29
   6  -1   0 1488.55  171.48
   6  -1   0 1513.55  109.39
   6  -1   0 1514.75  111.59
  -6  -1   0 1322.37  171.48
  -6  -1   0 1649.63  107.79
  -6   1   0 1634.74  108.39
  -6   1   0 1634.24  111.29
   6   1   0 1399.66  166.88
   6   1   0 1623.64  111.99
  -6   1   0 1950.30  198.18
   6   1   0 1594.14  109.29
  -7  -1   0    4.90    1.70
  -7  -1   0    3.10    1.20
   7  -1   0    1.90    1.70
   7  -1   0    1.80    1.30
   7  -1   0    2.90    1.60
  -7  -1   0    1.70    1.30
   7   1   0    1.60    1.60
   7   1   0    1.60    1.50
   7   1   0    1.40    1.30
  -7   1   0    1.90    1.10
  -7   1   0    2.20    1.20
  -7   1   0    1.90    0.90
  -8  -1   0   10.30    1.80
  -8  -1   0    7.00    1.60
  -8  -1   0   11.60    2.20
   8  -1   0   10.50    2.50
   8  -1   0   10.10    2.10
   8  -1   0   11.30    2.10
   8   1   0    7.30    1.90
  -8   1   0    5.50    1.90
  -8   1   0    7.00    1.20
   8   1   0    5.10    1.90
   8   1   0    5.10    2.10
  -8   1   0    9.10    1.30
  -8   1   0    5.20    1.50
  -9  -1   0   23.30    3.30
  -9  -1   0   20.60    3.20
  -9  -1   0   30.00    3.70
   9  -1   0   26.20    4.10
   9  -1   0   28.10    3.60
   9   1   0   28.70    3.90
  -9   1   0   27.00    3.70
   9   1   0   26.30    5.00
  -9   1   0   25.10    3.30
  10  -1   0   57.09    5.30
  10  -1   0   59.69    5.30
 -10  -1   0   55.09    5.70
  10  -1   0   53.09    5.70
 -10  -1   0   60.59    5.20
 -10  -1   0   60.19    5.20
  10   1   0   58.19    6.00
 -10   1   0   63.89    5.10
 -10   1   0   65.29    5.30
  10   1   0   60.89    5.40
  10   1   0   55.49    5.60
 -10   1   0   53.69    5.40
 -11  -1   0    2.00    2.00
 -11  -1   0    4.40    2.00
  11  -1   0   -0.70    2.10
  11  -1   0   -0.40    2.60
  11  -1   0    2.20    2.40
  11   1   0    1.30    2.60
 -11   1   0    0.70    2.10
  11   1   0    3.30    2.50
  11   1   0   -1.20    2.00
   0  -2   0 5902.11  360.86
   0   2   0 5862.51  357.66
  -1  -2   0   26.20    1.60
   1  -2   0   26.30    1.70
  -1  -2   0   23.00    1.60
   1  -2   0   26.00    1.70
   1  -2   0   23.70    1.60
  -1  -2   0   23.30    1.70
  -1  -2   0   27.20    1.60
   1   2   0   28.60    1.70
  -1   2   0   29.20    1.70
   1   2   0   24.70    1.60
  -1   2   0   26.90    1.70
  -1   2   0   23.50    1.60
  -1   2   0   24.70    1.60
  -2  -2   0  153.88   13.10
   2  -2   0  140.89   37.60
   2  -2   0  157.08   14.30
  -2  -2   0  160.28   13.80
   2  -2   0  150.08   14.50
   2   2   0  133.19   12.70
  -2   2   0  123.39   13.40
   2   2   0  215.08   39.60
  -2   2   0  162.28   38.00
   2   2   0  138.09   13.30
  -3  -2   0  498.85   37.00
   3  -2   0  464.15   37.10
   3  -2   0  473.85   65.79
  -3  -2   0  499.45   66.39
  -3  -2   0  497.85   35.70
   3   2   0  445.76   62.39
  -3   2   0  475.45   36.80
  -3   2   0  481.25   69.09
   3   2   0  507.85   37.30
  -3   2   0  521.75   38.40
   3   2   0  531.05   36.40
   4  -2   0  412.16   39.10
  -4  -2   0  500.15   96.89
  -4  -2   0  431.06   34.10
   4  -2   0  384.36   33.70
   4   2   0  338.37   31.50
   4   2   0  424.96   79.39
  -4   2   0  420.46   37.80
  -4   2   0  390.06   83.59
   4   2   0  376.76   33.30
  -4   2   0  384.26   33.00
   5  -2   0  255.67   15.40
  -5   2   0  253.17   15.10
  -5   2   0  238.28   15.20
  -6  -2   0    3.70    1.20
  -6  -2   0    5.40    1.50
   6  -2   0    5.90    1.70
  -6  -2   0    5.40    1.30
   6  -2   0    5.50    1.50
   6  -2   0    7.90    1.40
  -6   2   0    5.30    1.00
  -6   2   0    6.70    1.30
  -6   2   0    5.40    1.10
  -7  -2   0   33.40    3.30
  -7  -2   0   31.60    3.10
  -7  -2   0   41.80    3.50
   7  -2   0   31.00    3.30
   7  -2   0   33.40    3.20
   7  -2   0   32.40    3.80
   7   2   0   32.80    3.50
  -7   2   0   32.60    3.20
   7   2   0   34.50    3.30
   7   2   0   38.50    3.40
  -7   2   0   40.30    3.00
  -7   2   0   34.00    3.10
  -7   2   0   32.70    2.80
   8  -2   0   14.60    2.40
  -8  -2   0   18.70    2.60
   8  -2   0   17.80    2.40
  -8  -2   0   16.00    2.30
  -8  -2   0   16.70    2.30
   8  -2   0   16.90    2.80
  -8   2   0   15.70    2.20
  -8   2   0   13.80    2.30
  -8   2   0   19.80    3.00
   8   2   0   16.00    2.40
  -8   2   0   16.60    2.30
   8   2   0   22.90    3.20
  -9  -2   0  107.69    8.30
  -9  -2   0  107.99    8.20
  -9  -2   0  109.49    8.30
   9  -2   0  111.99    8.30
   9  -2   0  113.69    8.80
   9  -2   0  105.59    8.20
  -9   2   0  112.39    8.10
  -9   2   0  133.29    8.40
  -9   2   0  131.79    8.30
   9   2   0  124.69    9.00
   9   2   0  132.59    8.50
  -9   2   0  119.09    8.30
  -9   2   0  130.39    7.70
   9   2   0  125.59    8.30
 -10  -2   0    6.60    2.20
 -10  -2   0    6.20    2.10
  10  -2   0    7.70    2.40
  10  -2   0    4.00    2.70
  10  -2   0    4.40    2.20
 -10  -2   0    7.30    2.70
 -10   2   0    6.20    2.20
 -10   2   0    7.30    1.90
  10   2   0    7.10    2.40
 -10   2   0    8.10    2.60
  10   2   0    8.80    2.70
  10   2   0    7.50    2.50
  11  -2   0   99.69    9.10
 -11  -2   0  125.19    9.40
 -11  -2   0  122.89    8.70
  11  -2   0  122.39    8.80
 -11  -2   0  133.39    9.30
  11  -2   0  109.49    8.80
 -11   2   0  117.89   11.20
  11   2   0  117.59    8.90
  11   2   0  134.39    8.90
  11   2   0  111.89    9.00
   0  -3   0    0.80    0.40
   0  -3   0    0.30    0.30
   0  -3   0    1.00    0.20
   0  -3   0    0.60    0.20
   0   3   0    0.80    0.30
   0   3   0    0.60    0.40
   0   3   0    0.30    0.20
   0   3   0    0.60    0.20
   0   3   0    0.30    0.30
   1  -3   0 4583.64  298.07
  -1  -3   0 4804.52  290.97
  -1  -3   0 4638.94  290.47
   1   3   0 4649.53  290.17
  -1   3   0 4541.35  298.67
  -2  -3   0 1355.36  103.09
   2  -3   0 1155.48  103.09
   2  -3   0 1086.79   74.99
  -2   3   0 1104.09  103.09
  -2   3   0 1156.68   75.09
   2   3   0 1234.88   97.69
   2   3   0 1191.38   73.39
   3  -3   0  887.11   61.39
  -3  -3   0  865.31   56.09
   3  -3   0  741.03   55.99
  -3  -3   0  812.72   54.39
   3   3   0  876.11   87.59
  -3   3   0  785.52   55.99
  -3   3   0  686.53   89.09
  -4  -3   0  181.88   10.40
  -4   3   0  179.68   10.50
  -4   3   0  170.28   10.40
   4   3   0  145.79   10.50
  -5   3   0  290.37   17.60
   6  -3   0  309.67   17.90
   6  -3   0  311.57   18.20
  -6  -3   0  269.87   17.80
  -6  -3   0  265.87   17.80
  -6  -3   0  291.07   18.00
  -6   3   0  267.67   17.70
   6   3   0  308.67   17.80
  -6   3   0  315.77   17.90
  -7  -3   0   70.99    5.40
   7  -3   0   64.29    5.30
   7  -3   0   69.89    5.20
  -7  -3   0   67.19    5.30
   7  -3   0   68.29    5.70
  -7   3   0   75.49    5.40
   7   3   0   75.49    5.50
  -7   3   0   76.09    5.10
  -7   3   0   73.89    5.10
  -7   3   0   78.19    4.90
   7   3   0   74.79    5.40
   7   3   0   71.69    5.30
  -7   3   0   74.79    5.30
  -8  -3   0  149.39   10.00
  -8  -3   0  149.29    9.80
   8  -3   0  150.88    9.90
  -8  -3   0  153.48   10.00
   8  -3   0  150.28   10.30
   8  -3   0  147.69    9.90
   8   3   0  163.88   10.00
  -8   3   0  132.49    9.80
   8   3   0  151.08   10.10
  -8   3   0  161.88    9.40
  -8   3   0  147.79    9.80
  -8   3   0  148.29    9.90
   8   3   0  145.59    9.80
  -8   3   0  150.58    9.50
  -9  -3   0   22.50    3.10
  -9  -3   0   19.70    3.00
   9  -3   0   21.30    3.30
  -9   3   0   16.90    2.70
  -9   3   0   21.90    2.50
  -9   3   0   18.10    2.70
  10  -3   0   94.69    7.70
 -10  -3   0  102.99    7.80
 -10  -3   0   98.39    7.90
 -10  -3   0  103.49    9.20
  10  -3   0   99.29    7.70
  10  -3   0   91.59    8.20
 -10   3   0  118.29    6.90
 -10   3   0  115.19    7.90
 -10   3   0  112.79    7.60
 -10   3   0  102.19    7.80
  10   3   0  113.59    7.90
  10   3   0  111.89    8.00
  10   3   0  103.59    8.00
 -10   3   0  103.39    6.90
  11  -3   0    4.80    3.00
  11  -3   0   11.60    3.30
  11  -3   0    6.10    2.50
 -11  -3   0    9.00    3.10
 -11   3   0    8.90    3.10
  11   3   0    6.30    2.40
  11   3   0   12.40    2.80
  11   3   0    4.90    2.70
   0  -4   0 7829.32  467.45
   0   4   0 7379.16  468.35
  -1  -4   0  512.75   32.50
   1  -4   0  464.75   50.99
  -1  -4   0  536.25   47.00
  -1   4   0  489.75   52.89
   1   4   0  546.35   48.50
  -1   4   0  516.45   35.00
  -1   4   0  503.15   35.50
   1   4   0  517.85   32.90
   2  -4   0 1361.76   88.39
   2  -4   0 1470.45  135.19
  -2  -4   0 1440.46  110.99
  -2  -4   0 1419.26  109.19
  -2   4   0 1281.47   87.79
   2   4   0 1389.16   85.89
  -2   4   0 1462.75  122.09
   3  -4   0  631.84   81.49
   3  -4   0  625.54   47.20
  -3  -4   0  667.33   78.89
  -3  -4   0  808.42   81.69
   3  -4   0  613.34   48.10
   3   4   0  702.63   76.89
  -3   4   0  654.93   48.20
  -3   4   0  657.73   47.00
   3   4   0  639.04   44.80
  -3   4   0  578.04   79.19
   3   4   0  648.14   46.00
  -4  -4   0  360.96   31.00
   4  -4   0  370.86   80.09
   4  -4   0  377.66   33.00
  -4   4   0  313.97   95.59
   4   4   0  343.87   70.89
  -4   4   0  334.87   31.40
   4   4   0  361.86   31.20
   4   4   0  338.87   29.50
  -5  -4   0 1535.25  106.09
  -5  -4   0 1620.24  104.29
   5  -4   0 1504.25  162.48
   5  -4   0 1486.75  107.39
  -5  -4   0 1526.55  162.18
   5   4   0 1547.85  105.09
   5   4   0 1774.92  163.38
  -5   4   0 1807.82  182.78
  -5   4   0 1581.74  109.09
  -5   4   0 1620.14  107.09
  -6  -4   0   86.59    6.40
   6  -4   0   88.99    6.80
   6  -4   0   87.69    6.20
  -6  -4   0   87.29    6.40
  -6  -4   0   87.49    6.20
   6   4   0  104.59    6.50
  -6   4   0   89.79    6.20
   6   4   0  102.99    6.30
   6   4   0   97.19    6.30
  -6   4   0   99.29    6.30
  -6   4   0   97.99    6.50
  -6   4   0  100.99    6.40
  -7  -4   0  108.29    6.90
   7  -4   0  107.09    7.30
  -7  -4   0  102.09    6.70
   7  -4   0  100.49    6.80
  -7  -4   0  107.49    6.90
   7  -4   0  106.39    6.70
  -7   4   0   93.39    6.40
   7   4   0   96.19    6.80
  -7   4   0   90.99    6.50
  -7   4   0   91.29    6.70
  -7   4   0   96.19    6.60
  -7   4   0   93.79    6.80
   7   4   0   91.59    6.60
   7   4   0   90.59    6.70
  -8  -4   0   77.09    6.00
   8  -4   0   80.19    5.90
   8  -4   0   82.79    7.50
  -8  -4   0   80.99    5.70
   8  -4   0   72.19    5.70
  -8  -4   0   75.29    5.80
  -8   4   0   75.09    5.50
   8   4   0   72.59    5.90
  -8   4   0   77.99    5.40
  -8   4   0   69.19    5.40
  -8   4   0   79.49    5.90
   8   4   0   86.59    5.80
   8   4   0   80.09    5.90
  -8   4   0   73.89    5.80
  -9  -4   0   70.49    5.70
  -9  -4   0   76.09    6.00
  -9  -4   0   70.39    5.50
   9  -4   0   69.39    6.40
   9  -4   0   76.49    5.70
   9  -4   0   74.09    5.70
  -9   4   0   69.19    5.70
   9   4   0   64.49    5.70
   9   4   0   71.99    5.90
  -9   4   0   71.89    5.00
  -9   4   0   66.49    5.70
  -9   4   0   66.29    5.10
  -9   4   0   62.59    5.30
   9   4   0   83.09    7.00
  10  -4   0   15.20    3.40
 -10  -4   0   19.20    2.80
  10  -4   0   19.40    3.10
  10  -4   0   16.50    2.90
 -10  -4   0   19.00    3.30
 -10  -4   0   16.50    2.80
  10   4   0   15.20    2.80
 -10   4   0   18.80    3.00
 -10   4   0   16.50    2.90
 -10   4   0   17.30    2.50
 -10   4   0   20.70    2.60
  10   4   0   15.90    3.00
  10   4   0   18.20    2.90
  11  -4   0   59.29    7.00
 -11  -4   0   74.19    6.70
  11  -4   0   69.09    6.30
  11  -4   0   77.69    6.30
  11   4   0   72.19    6.40
 -11   4   0   66.79    5.20
 -11   4   0   74.99    5.10
  11   4   0   78.89    6.50
 -11   4   0   76.09    6.30
  11   4   0   68.79    6.30
   0  -5   0    1.60    0.60
   0  -5   0    1.60    0.30
   0  -5   0    2.30    0.50
   0  -5   0    2.20    0.60
   0   5   0    1.50    0.40
   0   5   0    1.80    0.60
   0   5   0    1.50    0.30
   0   5   0    2.00    0.50
   1  -5   0 2892.11  192.78
   1  -5   0 3294.67  232.08
  -1  -5   0 3343.27  217.88
  -1   5   0 3171.98  193.38
  -1   5   0 3128.19  220.58
   1   5   0 3293.27  211.48
   1   5   0 3278.47  191.08
   2  -5   0  163.18    9.20
   2   5   0  158.78    9.00
   2   5   0  138.59    9.00
  -2   5   0  138.39    9.10
  -3  -5   0   69.19    4.50
   3  -5   0   70.59    4.50
  -3  -5   0   69.29    4.60
   3  -5   0   79.59    5.00
   3  -5   0   63.39    4.70
   3  -5   0   71.59    4.70
  -3  -5   0   75.09    4.60
  -3  -5   0   78.19    4.80
  -3   5   0   79.69    4.80
  -3   5   0   69.59    4.40
   3   5   0   79.39    4.60
   3   5   0   66.49    4.40
   3   5   0   80.69    4.60
  -3   5   0   64.49    4.80
  -3   5   0   67.99    4.60
  -4  -5   0  503.75   93.59
   4  -5   0  367.66   33.50
   4  -5   0  368.46   34.20
  -4  -5   0  360.46   71.39
   4   5   0  347.77   29.50
  -4   5   0  357.76   33.40
   4   5   0  355.76   74.49
  -4   5   0  337.37   31.60
  -4   5   0  270.27   73.19
   4   5   0  338.87   30.60
  -5  -5   0  633.24  106.69
   5  -5   0  500.65   43.40
   5  -5   0  514.25  107.39
  -5  -5   0  491.55   41.00
   5   5   0  432.56   38.80
   5   5   0  475.85   41.10
  -5   5   0  476.55   41.60
  -5   5   0  480.65   43.40
  -5   5   0  623.24  129.49
   5   5   0  456.25   95.09
   7  -5   0   24.60    3.10
   7  -5   0   26.10    3.80
  -7  -5   0   26.70    2.80
  -7  -5   0   27.20    2.90
   7  -5   0   21.10    2.80
  -7  -5   0   26.20    3.30
  -7   5   0   32.00    3.00
   7   5   0   27.90    3.10
  -7   5   0   24.20    2.50
   7   5   0   27.80    3.00
  -7   5   0   26.50    2.90
  -7   5   0   24.60    2.70
   7   5   0   24.80    3.10
   8  -5   0   63.79    5.40
  -8  -5   0   67.69    5.20
   8  -5   0   68.89    5.30
  -8  -5   0   65.89    5.40
  -8  -5   0   70.49    5.60
   8  -5   0   64.49    6.10
  -8   5   0   69.69    5.00
   8   5   0   75.59    6.30
  -8   5   0   74.49    5.20
   8   5   0   70.29    5.40
  -8   5   0   68.29    5.50
  -8   5   0   71.29    5.40
   8   5   0   66.49    5.40
  -8   5   0   69.69    5.00
   9  -5   0   75.69    5.80
  -9  -5   0   72.39    5.60
   9  -5   0   66.59    5.60
  -9  -5   0   77.29    6.10
  -9  -5   0   68.29    5.80
   9  -5   0   63.19    6.40
  -9   5   0   65.39    5.30
  -9   5   0   71.39    5.80
   9   5   0   72.29    5.80
   9   5   0   78.09    5.70
  -9   5   0   69.99    5.30
  -9   5   0   72.99    5.20
   9   5   0   81.79    6.00
  -9   5   0   69.39    5.80
  10  -5   0  142.99   10.70
  10  -5   0  137.89   10.50
 -10  -5   0  149.59   10.50
 -10  -5   0  158.38   10.90
 -10  -5   0  154.08   10.80
 -10   5   0  175.48   10.10
  10   5   0  155.88   10.70
 -10   5   0  149.79   10.70
  10   5   0  169.98   10.70
 -10   5   0  162.28   10.90
  10   5   0  171.38   11.00
 -10   5   0  154.88   10.10
  11  -5   0    3.90    2.50
  11  -5   0    0.60    3.20
 -11  -5   0    0.60    2.90
 -11   5   0    2.90    1.70
  11   5   0    3.00    2.50
  11   5   0    1.20    2.10
 -11   5   0    5.00    1.60
 -11   5   0    4.30    2.40
  11   5   0    4.70    2.60
   0  -6   0 2363.86  140.69
   0  -6   0 2407.06  163.58
   0   6   0 2163.78  141.39
   0   6   0 2433.06  168.18
  -1  -6   0  365.46   43.00
   1  -6   0  348.57   28.40
   1  -6   0  351.36   49.10
  -1  -6   0  368.06   25.80
  -1   6   0  386.26   52.19
   1   6   0  419.86   46.60
  -1   6   0  381.36   29.10
  -1   6   0  402.26   29.90
   1   6   0  421.86   27.60
   1   6   0  430.96   27.10
  -2  -6   0  304.37   42.50
   2  -6   0  243.58   56.59
  -2  -6   0  296.27   41.80
   2   6   0  283.27   21.90
  -2   6   0  273.47   24.70
  -2   6   0  374.06   71.39
   2   6   0  278.07   21.20
   2   6   0  279.27   22.10
  -2   6   0  296.67   24.60
   2   6   0  269.67   41.30
   3  -6   0  111.79    7.20
   3  -6   0  114.59    7.40
   3  -6   0  118.09    7.50
   3   6   0  125.59    7.10
  -3   6   0  108.99    7.30
   3   6   0  123.69    7.20
   3   6   0  104.49    7.00
   4  -6   0  156.08   10.60
   4  -6   0  178.48   10.70
  -4  -6   0  166.08   10.50
   4  -6   0  174.78   10.90
  -4  -6   0  169.58   10.50
   4  -6   0  165.58   10.40
  -4  -6   0  158.98   10.70
  -4   6   0  187.78   10.70
   4   6   0  163.08   10.20
   4   6   0  180.18   10.50
   4   6   0  173.58   10.40
   4   6   0  185.68   10.70
   5  -6   0  861.41   73.39
   5  -6   0  934.41   72.69
  -5  -6   0  913.71  121.09
  -5  -6   0 1070.49  124.19
   5  -6   0  909.51  126.69
  -5   6   0 1052.59   73.99
   5   6   0  995.30   71.19
   5   6   0 1094.29  123.69
  -5   6   0  908.51  131.19
  -5   6   0  957.80   73.69
   5   6   0 1028.60   69.59
   6  -6   0  187.18   12.20
  -6  -6   0  194.38   11.70
   6  -6   0  185.08   11.60
  -6  -6   0  186.28   12.10
  -6  -6   0  179.48   11.80
   6  -6   0  180.88   11.80
  -6   6   0  187.08   11.50
   6   6   0  182.38   11.60
   6   6   0  200.68   12.00
  -6   6   0  190.98   11.90
  -6   6   0  183.48   11.80
   6   6   0  192.28   11.70
  -6   6   0  186.38   11.80
  -7  -6   0  110.99    7.80
  -7  -6   0  109.39    8.00
  -7  -6   0  115.49    8.10
   7  -6   0  108.49    7.80
   7  -6   0  109.39    8.50
   7  -6   0  117.29    8.00
   7   6   0  130.49    8.00
   7   6   0  120.19    7.90
   7   6   0  131.99    8.20
  -7   6   0  130.59    8.00
  -7   6   0  124.49    8.00
  -7   6   0  121.49    7.70
   8  -6   0    9.30    2.10
  -8  -6   0    6.50    1.70
  -8  -6   0    5.20    1.80
   8  -6   0    5.20    1.90
   8  -6   0    5.80    2.50
  -8  -6   0    9.70    2.40
  -8   6   0    5.70    1.50
  -8   6   0    7.50    1.90
  -8   6   0    4.60    1.60
  -9  -6   0  310.77   18.70
  -9  -6   0  331.37   18.90
   9  -6   0  306.77   19.30
   9  -6   0  318.37   18.80
  -9  -6   0  317.57   19.10
   9  -6   0  292.47   18.70
  -9   6   0  266.17   19.00
   9   6   0  292.67   18.60
  -9   6   0  309.17   18.40
  -9   6   0  282.37   18.40
   9   6   0  284.67   18.90
   9   6   0  279.67   18.60
 -10  -6   0   37.10    4.80
  10  -6   0   37.90    4.20
  10  -6   0   27.70    4.30
 -10  -6   0   37.70    3.90
 -10  -6   0   34.90    4.20
  10  -6   0   25.20    4.10
  10   6   0   29.10    4.20
 -10   6   0   33.30    4.20
  10   6   0   30.20    4.10
 -10   6   0   36.30    4.90
 -10   6   0   34.10    3.60
  10   6   0   43.50    4.40
 -10   6   0   35.50    3.50
  11  -6   0   64.39    6.10
 -11   6   0   68.69    6.20
  11   6   0   68.89    6.30
  11   6   0   62.09    6.00
 -11   6   0   62.39    5.30
 -11   6   0   71.59    5.20
  11   6   0   77.99    6.30
   0  -7   0    0.50    0.60
   0  -7   0    0.50    0.30
   0  -7   0    0.10    0.70
   0  -7   0    0.70    0.30
   0  -7   0    1.40    0.50
   0   7   0    0.50    0.50
   0   7   0    0.50    0.50
   0   7   0    1.10    0.40
   0   7   0    0.10    0.70
   0   7   0    0.50    0.50
   1  -7   0 1704.33  139.09
  -1  -7   0 1675.23  130.29
  -1  -7   0 1618.84  106.99
  -1   7   0 1844.72  111.49
   1   7   0 1898.31  108.79
  -1   7   0 1805.92  145.59
   1   7   0 1775.82  134.89
  -2  -7   0  307.47   43.80
   2  -7   0  308.97   60.29
  -2  -7   0  327.47   45.50
  -2   7   0  264.07   24.70
  -2   7   0  200.18   53.69
   2   7   0  256.27   20.80
   2   7   0  269.57   51.19
  -2   7   0  256.87   24.30
   2   7   0  281.07   21.80
   3  -7   0  234.38   13.00
  -3   7   0  213.58   12.80
   3   7   0  194.18   12.60
   3   7   0  210.18   12.70
  -3   7   0  194.38   12.90
   4  -7   0  368.46   22.00
   5  -7   0  192.18   11.80
  -5  -7   0  183.88   11.90
   5  -7   0  203.18   12.20
   5  -7   0  194.58   11.60
  -5  -7   0  197.88   11.60
  -5  -7   0  196.38   11.70
   5   7   0  187.68   11.90
  -5   7   0  177.98   11.70
   5   7   0  179.68   11.60
  -5   7   0  184.48   11.40
   5   7   0  184.78   11.50
  -5   7   0  190.08   11.80
  -5   7   0  177.78   11.80
   7  -7   0   18.70    3.10
  -7  -7   0   19.20    2.70
  -7  -7   0   19.60    3.10
   7  -7   0   16.40    2.70
   7  -7   0   23.80    3.20
  -7  -7   0   22.10    2.50
  -7   7   0   19.20    3.00
   7   7   0   26.80    3.00
  -7   7   0   22.10    2.20
  -7   7   0   24.10    3.30
   7   7   0   24.50    2.80
   7   7   0   25.70    3.00
  -7   7   0   24.10    2.80
   8  -7   0   39.20    3.90
  -8  -7   0   35.30    3.70
   8  -7   0   31.30    3.70
   8  -7   0   38.80    4.80
  -8  -7   0   36.20    3.50
  -8  -7   0   38.90    4.20
   8   7   0   45.20    4.00
   8   7   0   36.60    3.80
  -8   7   0   44.70    3.90
  -8   7   0   33.90    3.20
  -8   7   0   39.80    4.00
   8   7   0   41.40    4.10
  -8   7   0   34.10    3.50
  -8   7   0   38.80    3.80
   9  -7   0    3.80    2.80
   9  -7   0   12.20    2.40
  -9  -7   0    7.60    1.90
  -9  -7   0    8.80    2.70
  -9   7   0    8.20    2.40
   9   7   0    9.70    2.30
  -9   7   0    5.40    1.80
   9   7   0    7.50    2.10
  -9   7   0    8.20    1.90
  -9   7   0    5.90    2.00
   9   7   0    5.80    2.10
 -10  -7   0  137.99   10.90
 -10  -7   0  128.39    9.40
  10  -7   0  125.19    9.60
 -10  -7   0  139.79    9.90
  10   7   0  133.89    9.50
 -10   7   0  142.09    9.80
  10   7   0  143.09    9.90
 -10   7   0  133.09    9.20
 -10   7   0  151.48    9.20
  11  -7   0   14.40    2.80
  11  -7   0   13.20    2.90
 -11  -7   0   11.30    3.40
  11  -7   0    6.70    3.60
 -11   7   0   10.90    2.20
  11   7   0   10.90    4.60
  11   7   0   12.20    2.90
  11   7   0   10.40    2.80
 -11   7   0   13.50    2.20
 -11   7   0   12.00    2.90
   0  -8   0  820.62   59.79
   0  -8   0  908.81   85.59
   0   8   0 1053.59   62.79
   0   8   0 1083.29   96.49
  -1  -8   0  564.64   37.20
   1  -8   0  489.95   40.80
  -1  -8   0  606.34   63.69
   1  -8   0  530.45   66.79
   1  -8   0  581.64   40.70
  -1   8   0  614.54   73.89
   1   8   0  616.04   40.10
  -1   8   0  576.04   41.50
   1   8   0  548.65   64.99
   1   8   0  599.34   39.00
  -1   8   0  544.05   41.70
   2  -8   0  751.92   60.59
   2  -8   0 1066.49  104.79
   2  -8   0  831.62   60.39
  -2  -8   0  905.31   82.49
  -2  -8   0  990.70   87.69
  -2   8   0  815.52   60.99
  -2   8   0  920.11  101.59
   2   8   0  776.12   83.99
  -2   8   0  886.91   60.69
   2   8   0  931.11   57.19
   3  -8   0  202.88   12.50
   3  -8   0  196.68   12.50
  -3  -8   0  200.38   12.10
  -3  -8   0  204.58   12.40
  -3  -8   0  211.88   12.20
  -3   8   0  177.18   12.20
  -3   8   0  202.28   12.40
   3   8   0  214.38   12.40
   3   8   0  205.88   12.10
  -3   8   0  191.28   12.40
   3   8   0  198.58   12.10
   4  -8   0  203.88   13.20
  -4  -8   0  210.98   12.80
  -4  -8   0  198.68   12.80
  -4  -8   0  200.78   13.10
   4  -8   0  212.18   13.30
  -4  -8   0  207.78   12.80
  -4   8   0  248.18   13.30
  -5  -8   0  538.15   32.20
  -6  -8   0  278.37   16.20
   6  -8   0  233.58   16.10
   6  -8   0  258.77   16.70
  -6  -8   0  255.57   16.40
  -6  -8   0  259.27   16.10
   6  -8   0  257.77   16.20
   6   8   0  266.97   16.10
   6   8   0  262.47   16.00
  -6   8   0  268.97   16.40
  -6   8   0  272.47   15.90
   6   8   0  268.77   16.40
  -6   8   0  268.67   16.30
  -6   8   0  264.27   16.30
   7  -8   0   19.30    2.90
  -7  -8   0   21.30    2.70
  -7  -8   0   20.60    2.70
  -7  -8   0   19.80    2.40
   7  -8   0   14.80    3.00
   7   8   0   18.80    2.90
  -7   8   0   21.20    3.10
   7   8   0   24.90    2.90
  -7   8   0   18.50    2.70
  -7   8   0   26.50    3.40
   7   8   0   17.00    2.60
  -8  -8   0   24.10    3.30
   8  -8   0   28.00    3.50
   8  -8   0   22.70    3.70
  -8  -8   0   29.20    3.90
  -8  -8   0   32.50    3.00
   8  -8   0   23.20    3.10
  -8   8   0   23.20    3.30
  -8   8   0   26.70    3.20
   9  -8   0  177.08   12.70
  -9  -8   0  187.88   13.00
  -9  -8   0  217.18   13.00
  -9  -8   0  182.78   13.00
   9  -8   0  167.18   13.40
  -9   8   0  205.38   13.00
   9   8   0  195.28   12.60
   9   8   0  211.58   12.70
   9   8   0  207.68   13.10
  -9   8   0  186.38   12.80
  -9   8   0  197.58   12.60
  -9   8   0  215.28   12.60
  10  -8   0    9.60    3.70
 -10  -8   0   15.80    3.30
  10  -8   0   17.40    3.00
  10   8   0   18.90    2.80
 -10   8   0   15.70    2.90
  10   8   0   15.70    2.80
  10   8   0   15.60    2.80
 -10   8   0   15.30    2.40
 -10   8   0   16.50    2.40
 -11  -8   0   62.29    6.20
  11  -8   0   59.19    5.60
  11  -8   0   41.40    6.50
  11   8   0   53.79    5.60
 -11   8   0   49.10    4.80
 -11   8   0   54.89    4.70
  11   8   0   50.49    5.30
 -11   8   0   50.49    5.60
   0  -9   0    1.50    0.80
   0  -9   0    1.10    1.10
   0  -9   0    0.60    0.80
   0   9   0    1.20    0.90
   0   9   0    0.70    0.50
   0   9   0    1.00    1.00
   0   9   0    1.40    0.80
   0   9   0    0.70    0.80
  -1  -9   0 2440.66  172.18
  -1  -9   0 2314.47  138.79
   1  -9   0 2176.58  141.99
   1  -9   0 2272.57  178.68
  -1   9   0 2432.56  189.88
   1   9   0 2372.76  140.99
   1   9   0 2111.09  173.18
  -1   9   0 2218.68  143.49
  -2  -9   0  156.18    9.50
   2  -9   0  175.78   10.00
   2  -9   0  153.58    9.70
  -2  -9   0  154.98    9.80
  -2  -9   0  163.28    9.50
  -2   9   0  150.08   10.00
  -2   9   0  150.58    9.80
   2   9   0  145.59    9.60
   2   9   0  174.58    9.80
   2   9   0  154.08    9.80
   3  -9   0  112.19    7.20
  -3  -9   0  113.49    6.70
   3  -9   0  114.49    7.30
  -3  -9   0  116.69    7.10
   3   9   0   94.09    6.80
   3   9   0  108.39    7.00
  -3   9   0  103.29    7.10
   4  -9   0  125.59    8.20
   4  -9   0  119.29    8.00
  -4  -9   0  110.69    7.60
  -4  -9   0  109.79    7.60
   4  -9   0  134.89    7.80
  -4  -9   0  115.79    7.90
  -4  -9   0  122.49    7.60
  -4   9   0  123.99    7.80
   4   9   0  127.99    8.00
   4   9   0  130.39    7.50
   5  -9   0   79.39    5.80
  -5  -9   0   65.79    5.20
  -5  -9   0   66.09    4.90
   5  -9   0   66.49    5.10
  -5  -9   0   70.59    5.50
  -5   9   0   74.19    5.10
   5   9   0   80.29    5.00
  -5   9   0   85.39    5.50
   6  -9   0  224.08   14.90
  -6  -9   0  224.98   14.20
  -6  -9   0  229.98   14.60
  -6  -9   0  218.98   14.20
   6  -9   0  231.68   14.40
   6   9   0  233.68   14.30
   6   9   0  250.07   14.60
  -6   9   0  229.08   14.60
  -6   9   0  211.28   14.40
  -6   9   0  243.38   14.50
   6   9   0  241.98   14.10
   7  -9   0  111.79    9.50
  -7  -9   0  103.79    7.10
  -7  -9   0  106.29    7.60
   7  -9   0  104.99    7.40
  -7  -9   0  104.39    7.40
  -7   9   0  109.79    7.60
   7   9   0  101.59    7.10
   7   9   0  116.39    8.70
   7   9   0  114.69    7.30
  -7   9   0  104.09    7.40
  -8  -9   0    1.40    2.50
  -8  -9   0    3.30    1.50
   8  -9   0    4.00    1.90
   8  -9   0    0.50    2.80
  -8  -9   0    2.80    1.70
   8   9   0    4.90    1.90
   8   9   0    2.90    1.60
  -8   9   0    4.30    2.00
   8   9   0    1.50    1.70
  -8   9   0    2.10    1.60
  -9  -9   0   28.00    3.30
   9  -9   0   37.60    3.90
  -9  -9   0   30.50    4.30
  -9  -9   0   30.90    3.90
   9  -9   0   22.70    4.30
   9   9   0   36.60    3.70
  -9   9   0   30.40    3.80
  -9   9   0   24.80    3.80
   9   9   0   36.40    4.10
   9   9   0   35.70    3.70
  -9   9   0   24.60    3.50
  -9   9   0   34.10    4.20
  10  -9   0   63.29    7.30
  10  -9   0   83.09    6.30
 -10   9   0   74.49    6.40
  10   9   0   67.99    5.80
  10   9   0   64.99    6.30
  10   9   0   80.29    6.10
 -10   9   0   71.89    5.90
 -10   9   0   71.69    5.70
  11  -9   0   13.80    4.30
 -11  -9   0   21.90    3.90
  11  -9   0   23.20    3.50
  11   9   0   20.80    3.20
  11   9   0   22.80    3.70
  11   9   0   29.20    5.00
 -11   9   0   25.50    3.70
 -11   9   0   18.00    3.80
 -11   9   0   25.20    3.70
   0 -10   0 1799.92  141.39
   0 -10   0 1669.93  106.29
   0  10   0 1689.43  109.19
   0  10   0 1747.93  149.79
   1 -10   0  596.44   48.90
  -1 -10   0  847.42   80.59
   1 -10   0  684.53   81.49
   1 -10   0  692.63   48.50
   1  10   0  733.63   48.00
  -1  10   0  609.04   87.69
   1  10   0  581.94   78.09
   1  10   0  706.83   48.80
  -1  10   0  676.43   49.99
  -1  10   0  704.93   50.89
   2 -10   0  336.17   18.80
  -2  10   0  318.67   18.90
   2  10   0  287.37   18.80
  -2  10   0  304.07   19.00
   3 -10   0  124.09    8.40
  -3  10   0  131.09    8.40
  -4 -10   0  168.98   10.50
  -4 -10   0  161.38   10.90
   4 -10   0  179.78   11.20
   4 -10   0  183.48   11.10
  -4 -10   0  186.18   10.70
  -4  10   0  174.98   11.00
   4  10   0  161.78   10.80
  -4  10   0  171.18   10.90
   4  10   0  165.38   10.60
  -4  10   0  160.88   10.70
   4  10   0  177.98   10.50
   6 -10   0  126.89    9.10
  -6 -10   0  127.39    8.10
   6 -10   0  123.39    8.30
  -6 -10   0  123.49    8.10
  -6 -10   0  121.79    8.50
   6  10   0  124.59    8.00
  -6  10   0  119.39    8.50
   6  10   0  133.39    8.50
   6  10   0  128.89    8.10
  -6  10   0  127.39    8.40
   7 -10   0  158.18   10.60
   7 -10   0  152.48   11.40
  -7 -10   0  163.48   10.90
  -7 -10   0  167.38   10.40
  -7 -10   0  175.88   10.60
   7  10   0  175.58   10.90
  -7  10   0  161.98   10.90
   7  10   0  159.38   10.30
  -7  10   0  153.68   10.80
  -7  10   0  169.68   10.80
   8 -10   0   34.80    5.40
  -8 -10   0   42.40    3.80
  -8 -10   0   48.70    5.60
  -8 -10   0   38.60    4.30
   8 -10   0   40.40    4.20
  -8  10   0   44.80    4.50
  -8  10   0   48.00    4.50
   8  10   0   46.80    4.40
   8  10   0   47.00    3.90
   8  10   0   49.30    4.10
  -8  10   0   40.40    4.20
   9 -10   0   50.29    6.30
  -9 -10   0   59.49    5.30
   9 -10   0   52.69    5.10
  -9 -10   0   54.69    4.60
  -9 -10   0   65.29    5.50
   9  10   0   54.09    4.70
  -9  10   0   46.90    5.20
  -9  10   0   59.69    4.90
   9  10   0   57.49    4.90
  -9  10   0   55.79    5.10
  -9  10   0   58.69    5.20
   9  10   0   51.79    5.20
 -10 -10   0    3.30    2.90
  10 -10   0    0.60    3.30
  10 -10   0    4.10    2.40
  10  10   0    0.90    2.20
 -10  10   0    5.00    2.30
 -10  10   0    2.10    2.20
  10  10   0    2.10    2.00
 -10  10   0    4.10    2.00
  10  10   0    5.20    2.20
   0 -11   0    2.60    0.60
   0 -11   0    1.40    1.20
   0 -11   0    1.80    0.90
   0  11   0    2.80    1.10
   0  11   0    0.80    0.90
   0  11   0    3.60    0.70
   0  11   0    1.40    1.00
   0  11   0    3.20    1.10
  -1 -11   0 1454.15   93.19
   1 -11   0 1448.46  134.89
  -1 -11   0 1510.55  128.39
   1 -11   0 1442.46   96.69
  -1  11   0 1594.74  152.68
  -1  11   0 1593.04  100.59
   1  11   0 1611.04   97.19
   1  11   0 1251.97  134.49
  -1  11   0 1516.85   99.49
   2 -11   0  282.07   17.60
   2 -11   0  278.17   17.80
  -2  11   0  297.57   17.70
   2  11   0  307.77   17.70
  -2  11   0  287.37   17.90
   3 -11   0   90.09    5.30
  -3 -11   0   89.39    5.10
  -3 -11   0   88.09    5.50
   3  11   0   72.29    5.40
   3  11   0   73.29    5.20
  -3  11   0   72.89    5.60
   3  11   0   72.49    5.30
   4 -11   0  365.06   23.30
   4  11   0  363.16   22.80
  -4  11   0  402.36   23.10
  -4  11   0  409.26   23.30
   4  11   0  409.76   22.80
  -4  11   0  342.77   22.90
   4  11   0  366.26   23.10
  -5 -11   0  336.47   22.30
   5 -11   0  360.26   22.60
   5 -11   0  355.86   22.10
  -5 -11   0  399.16   22.00
  -5 -11   0  349.47   21.90
   5  11   0  390.16   22.40
   5  11   0  381.66   22.00
  -5  11   0  353.56   22.20
   5  11   0  355.46   21.80
  -5  11   0  359.06   22.20
   6 -11   0  191.58   12.00
   6 -11   0  189.78   12.70
  -6 -11   0  191.78   12.20
  -6 -11   0  196.38   11.70
  -6 -11   0  204.08   11.80
  -6  11   0  178.58   12.00
   6  11   0  199.08   12.20
  -6  11   0  183.68   12.10
   6  11   0  178.98   11.60
  -6  11   0  173.28   12.20
   6  11   0  185.28   11.80
   7 -11   0   41.40    4.10
   7 -11   0   38.60    5.40
  -7 -11   0   43.10    4.10
  -7 -11   0   37.80    4.20
  -7 -11   0   41.90    3.70
  -7  11   0   56.09    4.80
  -7  11   0   49.90    4.30
   7  11   0   54.09    4.50
   7  11   0   53.29    4.00
  -7  11   0   52.79    4.60
   7  11   0   47.70    3.70
   8 -11   0   21.80    3.00
   8 -11   0   18.40    3.80
  -8 -11   0   24.10    3.50
  -8 -11   0   19.20    4.90
  -8  11   0   28.50    3.80
   8  11   0   23.10    3.50
   8  11   0   19.30    2.90
  -8  11   0   26.00    3.40
   8  11   0   24.20    3.10
  -9 -11   0   10.30    2.10
  -9 -11   0   10.90    2.70
   9 -11   0   14.00    2.60
  -9 -11   0    8.20    2.60
   9 -11   0    2.90    3.40
  -9  11   0   11.90    3.30
   9  11   0    9.80    2.30
  -9  11   0   11.70    2.40
   9  11   0   13.10    2.30
  -9  11   0    5.30    2.10
   9  11   0    8.30    2.10
  -9  11   0    7.90    2.40
  10 -11   0  172.88   15.40
  10 -11   0  172.88   11.50
 -10  11   0  158.18   11.30
  10  11   0  167.18   11.20
  10  11   0  162.38   12.00
  10  11   0  157.98   11.10
 -10  11   0  166.28   11.70
 -10  11   0  185.78   11.30
   0 -12   0 1983.40  156.58
   0 -12   0 1893.71  116.19
   0  12   0 1815.22  119.69
   0  12   0 1717.53  165.78
   1 -12   0  191.18   11.80
   1 -12   0  191.48   11.20
   1 -12   0  196.68   11.30
   1 -12   0  195.68   11.60
  -1 -12   0  178.58   11.40
  -1 -12   0  191.58   11.10
  -1 -12   0  192.18   11.70
  -1 -12   0  192.48   11.10
   1  12   0  167.88   11.30
   1  12   0  190.18   11.30
   1  12   0  162.08   11.50
  -1  12   0  182.48   11.50
  -1  12   0  182.18   11.10
  -1  12   0  180.88   11.70
  -1  12   0  177.28   11.30
  -2 -12   0   28.00    2.20
  -2 -12   0   34.30    2.90
   2 -12   0   26.20    2.70
  -2 -12   0   26.70    2.50
   2 -12   0   29.50    3.20
   2 -12   0   30.00    3.00
   2 -12   0   28.70    2.40
  -2  12   0   34.80    2.60
  -2  12   0   37.00    3.10
  -2  12   0   34.40    3.00
  -3 -12   0   77.59    5.10
  -3 -12   0   73.69    5.10
  -3  12   0   62.49    5.20
   4 -12   0  487.85   31.40
  -4  12   0  546.35   31.20
  -5 -12   0  142.99    9.90
   5 -12   0  139.59   10.80
  -5  12   0  172.28   10.70
  -5  12   0  155.78   10.30
  -5  12   0  165.68   10.50
   5  12   0  171.48   10.20
   5  12   0  176.88    9.90
  -6 -12   0   20.40    2.80
  -6 -12   0   23.20    2.20
   6 -12   0   19.10    3.20
   6 -12   0   20.40    2.80
   6  12   0   15.90    1.60
   7 -12   0   43.40    3.90
  -7 -12   0   37.80    3.30
  -7 -12   0   37.50    3.90
  -7 -12   0   37.40    3.80
  -7  12   0   34.00    3.70
   7  12   0   37.30    3.20
   7  12   0   37.30    4.00
  -7  12   0   39.40    4.30
   7  12   0   38.60    3.60
   8 -12   0    9.60    3.60
   8 -12   0   13.80    2.50
  -8 -12   0   17.90    2.60
  -8 -12   0   12.40    2.50
  -8 -12   0   13.60    1.90
  -8  12   0   13.60    2.50
  -8  12   0   10.10    2.40
   8  12   0   12.00    2.20
  -8  12   0   17.00    2.70
  -9 -12   0   48.20    4.70
   9  12   0   41.50    4.70
  -9  12   0   42.60    4.60
   9  12   0   44.40    4.20
  -9  12   0   44.90    4.80
   9  12   0   40.10    4.00
  -9  12   0   40.30    4.50
 -10 -12   0   12.10    3.00
  10 -12   0    5.20    3.90
  10 -12   0   11.30    2.80
 -10  12   0   12.40    2.80
 -10  12   0   14.00    2.70
  10  12   0    9.60    2.70
 -10  12   0   14.70    3.00
  10  12   0   12.00    2.50
  10  12   0   11.10    2.70
   0 -13   0    2.00    0.90
   0 -13   0    0.40    1.30
   0 -13   0    2.10    0.60
   0 -13   0    1.20    1.00
   0  13   0    3.10    1.10
   0  13   0    0.70    1.00
   0  13   0    1.80    0.70
   0  13   0    2.80    1.20
   1 -13   0  419.06   23.40
   1 -13   0  417.26   23.70
   1  13   0  385.96   23.40
  -1  13   0  391.26   23.30
  -1  13   0  383.76   23.80
   1  13   0  352.26   23.50
  -1  13   0  389.96   23.60
  -2 -13   0    2.30    1.10
   2 -13   0    1.30    1.20
   2 -13   0    3.20    1.60
  -2 -13   0    1.40    0.90
  -2 -13   0    2.30    0.60
   2 -13   0    2.70    0.90
   2 -13   0    1.10    1.10
  -2  13   0    1.30    0.90
  -2  13   0    1.10    1.20
  -2  13   0    0.20    1.30
   2  13   0    1.50    1.00
   2  13   0    1.90    1.00
  -3 -13   0   68.39    4.80
   3 -13   0   71.59    5.30
  -3 -13   0   73.59    4.90
   3 -13   0   71.19    4.60
  -3 -13   0   71.49    4.30
   3 -13   0   69.99    5.30
   3 -13   0   64.69    5.10
  -3 -13   0   68.89    4.30
   3  13   0   60.29    4.70
   3  13   0   56.49    4.50
  -3  13   0   58.89    5.00
   3  13   0   62.09    4.80
   4 -13   0  560.94   32.40
  -4  13   0  521.55   32.30
  -4  13   0  534.85   32.30
   4  13   0  510.15   31.80
  -5 -13   0  208.58   13.60
   5 -13   0  199.88   14.30
  -5 -13   0  194.88   13.40
  -5  13   0  240.28   14.20
  -5  13   0  214.88   13.80
   5  13   0  239.38   13.60
  -5  13   0  228.18   14.00
   5  13   0  237.38   13.40
  -6 -13   0   28.60    3.30
  -6 -13   0   32.00    2.70
   6 -13   0   29.60    3.10
   6 -13   0   24.60    5.50
  -6  13   0   25.70    3.90
   6  13   0   29.60    3.40
  -7 -13   0   59.89    5.00
   7 -13   0   55.79    6.20
  -7 -13   0   59.59    4.30
   7 -13   0   58.59    4.80
  -7 -13   0   66.29    4.80
  -7  13   0   48.80    5.30
   7  13   0   54.29    5.10
   7  13   0   57.09    4.50
  -7  13   0   56.59    4.90
  -7  13   0   51.39    5.20
  -8 -13   0   21.70    2.70
   8 -13   0   21.70    3.00
  -8 -13   0   18.80    3.00
  -8  13   0   24.30    4.00
   8  13   0   28.20    3.20
   8  13   0   23.10    3.70
  -8  13   0   31.30    3.70
  -8  13   0   24.90    4.00
   9 -13   0   -1.80    3.20
  -9 -13   0    3.60    2.30
  -9  13   0    2.10    2.10
   9  13   0    2.50    1.80
   9  13   0    6.00    2.30
  -9  13   0    7.00    2.30
  10 -13   0   62.39    6.20
 -10 -13   0   83.19    6.70
  10  13   0   75.39    6.00
 -10  13   0   91.19    9.80
 -10  13   0   73.09    6.50
  10  13   0   72.49    6.70
 -10  13   0   76.59    6.30
   1 -14   0  386.96   22.80
   1 -14   0  363.26   22.40
  -1 -14   0  374.76   22.60
  -1 -14   0  359.26   21.90
   1 -14   0  395.16   22.10
  -1  14   0  364.26   22.20
  -1  14   0  368.06   22.60
  -1  14   0  367.76   22.30
   1  14   0  359.76   22.10
  -1  14   0  370.26   22.00
   1  14   0  342.17   22.20
  -2 -14   0  265.77   17.50
   2 -14   0  280.67   17.70
   2 -14   0  268.77   17.30
   2 -14   0  278.37   17.40
  -2 -14   0  297.07   17.80
   2 -14   0  298.07   18.00
  -2  14   0  292.57   17.50
   2  14   0  293.07   17.50
   2  14   0  307.37   17.40
   2  14   0  290.67   17.60
  -2  14   0  288.97   17.90
  -2  14   0  281.17   17.60
   3 -14   0  120.09    8.60
  -3 -14   0  125.39    8.20
  -3  14   0  127.59    8.50
  -4 -14   0  200.58   13.50
   4 -14   0  226.98   14.50
  -4 -14   0  235.28   14.10
   4 -14   0  218.28   14.40
  -4 -14   0  211.88   13.50
   4 -14   0  211.78   14.10
   4 -14   0  224.98   13.90
   4  14   0  246.58   13.90
   4  14   0  240.38   13.90
   4  14   0  237.58   14.10
  -4  14   0  216.28   14.00
   5 -14   0  111.29    7.40
  -5 -14   0  104.99    7.70
  -5 -14   0  111.39    7.00
  -5 -14   0  121.09    7.30
   5 -14   0  115.59    8.30
  -5  14   0  115.29    8.00
   5  14   0  108.19    7.70
   5  14   0  102.69    7.00
  -5  14   0  100.39    7.70
   6 -14   0    9.00    2.90
  -6  14   0   10.30    2.20
  -6  14   0    4.00    1.70
   6  14   0    6.40    1.70
  -7 -14   0   74.49    5.80
   7 -14   0   73.89    7.00
  -7  14   0   66.19    5.90
   7  14   0   68.29    5.80
  -7  14   0   62.19    6.00
   7  14   0   69.69    5.20
  -7  14   0   69.19    5.60
   8 -14   0   28.00    4.60
  -8 -14   0   35.40    4.20
   8 -14   0   39.40    4.00
  -8 -14   0   37.00    3.20
  -8  14   0   36.10    4.50
   8  14   0   28.80    3.50
  -8  14   0   28.90    4.00
  -8  14   0   30.70    4.40
   9 -14   0   73.29    5.80
   9 -14   0   62.19    7.40
  -9  14   0   67.99    6.30
   9  14   0   69.99    5.50
  -9  14   0   70.69    6.20
   9  14   0   63.99    6.10
  10 -14   0   10.10    2.40
 -10 -14   0    8.30    2.70
  10 -14   0    1.50    4.10
 -10  14   0    7.30    2.50
  10  14   0    6.50    2.60
 -10  14   0    8.50    2.40
  10  14   0    7.60    2.20
 -10  14   0    8.70    4.40
   0 -15   0    2.80    0.70
   0 -15   0    1.80    1.30
   0 -15   0    1.30    1.20
   0 -15   0    2.50    1.50
   0  15   0    6.40    2.50
   0  15   0    4.90    1.50
   0  15   0    2.20    1.50
   0  15   0    1.50    1.10
  -1  15   0  910.31   54.19
   2 -15   0  124.79    8.90
   2 -15   0  129.49    8.30
   2 -15   0  125.49    8.70
   2 -15   0  121.79    8.10
  -2 -15   0  136.29    8.80
  -2  15   0  130.79    8.40
   2  15   0  139.49    8.20
  -2  15   0  122.29    8.80
  -2  15   0  133.49    8.50
   3 -15   0   86.19    6.20
  -3 -15   0   99.29    6.60
   3 -15   0   89.09    7.00
  -3 -15   0   82.19    6.40
   3 -15   0   93.79    6.90
  -3  15   0  103.59    7.00
   3  15   0   90.49    6.20
   3  15   0  101.99    6.40
  -3  15   0   84.09    6.40
  -3  15   0  107.49    6.70
  -4 -15   0  193.88   12.70
   4 -15   0  196.28   13.10
   4 -15   0  190.48   13.70
  -4 -15   0  193.08   13.40
  -4 -15   0  218.08   13.30
  -4 -15   0  199.98   12.70
   4 -15   0  215.38   13.80
   4 -15   0  192.08   13.20
   4  15   0  234.38   13.10
  -4  15   0  228.68   13.40
   4  15   0  230.08   13.40
  -4  15   0  216.58   13.30
  -4  15   0  231.68   13.80
  -5 -15   0   21.70    2.20
  -5 -15   0   27.40    2.80
  -5 -15   0   24.50    2.10
   5 -15   0   31.80    4.60
   5 -15   0   22.90    2.80
  -5 -15   0   22.70    2.90
   5  15   0   19.90    2.60
  -5  15   0   19.80    2.90
  -5  15   0   28.10    3.80
   5  15   0   25.50    2.60
  -5  15   0   19.00    2.90
   6 -15   0  204.18   14.20
  -6 -15   0  212.68   12.90
  -6 -15   0  203.28   13.70
  -6  15   0  228.28   13.70
  -6  15   0  196.18   13.40
   6  15   0  215.78   13.20
  -6  15   0  206.68   13.80
  -7 -15   0   62.89    5.60
   7 -15   0   59.99    6.90
  -7 -15   0   61.99    4.60
   7 -15   0   60.09    5.30
  -7  15   0   72.09    6.00
   7  15   0   70.59    5.70
  -7  15   0   70.29    5.60
   8 -15   0   55.69    4.70
   8 -15   0   42.90    6.50
  -8  15   0   43.40    4.70
  -8  15   0   43.80    6.40
  -8  15   0   52.39    6.10
   8  15   0   45.50    4.90
   8  15   0   43.90    4.20
   9 -15   0   41.30    4.50
  -9  15   0   43.90    5.20
  -9  15   0   37.80    4.90
   9  15   0   37.90    7.00
   0 -16   0  727.73   40.70
   0 -16   0  632.74   40.30
   0  16   0  678.63   40.50
   0  16   0  669.13   40.90
   0  16   0  692.43   40.60
   1 -16   0   96.89    6.50
   1 -16   0   93.79    6.70
  -1 -16   0  107.19    7.40
   1 -16   0  100.89    7.50
   1 -16   0  101.99    7.20
   1  16   0  100.29    6.80
   1  16   0  107.39    6.90
  -1  16   0  115.09    7.40
  -1  16   0  100.69    6.90
  -1  16   0  111.19    7.10
  -1  16   0  110.39    6.50
   1  16   0  104.49    7.20
  -2 -16   0  108.19    7.90
   2 -16   0  107.59    8.10
   2 -16   0  107.39    8.00
   2 -16   0  100.39    7.40
  -2  16   0  123.99    7.60
   2  16   0  123.79    7.40
  -2  16   0  115.69    7.70
  -2  16   0  121.69    8.10
   3 -16   0   79.59    6.40
   3 -16   0   80.99    5.50
   3 -16   0   74.59    5.70
  -3 -16   0   83.19    6.70
   3 -16   0   89.49    6.40
   3  16   0   78.39    5.50
  -3  16   0   76.79    6.20
  -3  16   0   83.29    6.00
  -3  16   0   69.29    5.70
   3  16   0   80.39    5.70
   3  16   0   90.59    5.80
   4 -16   0  202.98   14.70
   4 -16   0  215.58   13.50
   4 -16   0  215.78   13.50
  -4 -16   0  207.18   13.60
   4 -16   0  218.48   14.00
  -4 -16   0  215.38   13.50
   4  16   0  215.78   13.50
  -4  16   0  199.78   13.40
   4  16   0  208.88   13.30
  -4  16   0  202.58   13.50
  -4  16   0  218.08   13.90
   4  16   0  231.48   13.30
   5 -16   0  147.99   10.50
   5 -16   0  161.08   11.50
  -5 -16   0  153.98   10.00
   5 -16   0  147.99   10.80
  -5 -16   0  158.08   10.50
  -5 -16   0  146.69   10.80
  -5 -16   0  154.38   10.00
  -5  16   0  182.28   11.30
  -5  16   0  176.68   10.90
   5  16   0  179.08   10.40
   5  16   0  191.58   12.30
  -5  16   0  177.78   10.80
  -6 -16   0   55.69    5.10
   6 -16   0   57.99    6.40
   6 -16   0   58.99    4.80
  -6 -16   0   56.19    4.10
   6  16   0   64.29    4.70
  -6  16   0   66.39    5.50
  -6  16   0   59.69    5.10
  -6  16   0   64.99    5.70
   6  16   0   50.59    4.10
  -7 -16   0   26.20    3.70
  -7 -16   0   24.80    2.50
   7 -16   0   20.60    4.20
  -7  16   0   31.40    4.30
   7  16   0   24.20    3.10
  -7  16   0   23.30    3.60
   7  16   0   23.90    3.80
   8 -16   0   28.20    5.00
   8 -16   0   35.40    4.20
   8  16   0   44.80    4.70
  -8  16   0   43.10    5.00
  -8  16   0   38.00    4.50
   8  16   0   35.60    3.80
   9 -16   0   58.79    5.50
   9 -16   0   52.19    7.70
   9  16   0   70.39    6.20
  -9  16   0   69.09    6.10
   9  16   0   67.79    5.40
   0 -17   0    2.40    1.60
   0 -17   0    2.90    0.80
   0  17   0    2.90    1.50
   0  17   0    1.00    1.00
   0  17   0    4.00    1.50
   1 -17   0  438.16   26.60
   1 -17   0  409.36   26.10
  -1 -17   0  427.96   26.90
   1 -17   0  424.96   26.20
   1 -17   0  441.66   27.10
   1  17   0  452.35   26.40
  -1  17   0  478.25   26.50
  -1  17   0  470.85   26.20
   1  17   0  396.66   26.60
   1  17   0  426.16   26.40
  -1  17   0  416.46   26.40
  -1  17   0  471.15   26.90
   2 -17   0   48.10    4.60
   2 -17   0   47.70    4.60
   2 -17   0   45.20    3.50
   2 -17   0   47.60    3.90
  -2 -17   0   49.90    4.30
  -2  17   0   48.50    4.00
  -2  17   0   52.49    4.30
  -2  17   0   47.80    4.60
   2  17   0   44.80    3.70
   3 -17   0   84.19    6.30
   3 -17   0   82.49    7.00
   3 -17   0   87.09    6.10
   3 -17   0   84.39    7.00
  -3 -17   0   90.39    6.70
  -3  17   0   94.79    7.00
   3  17   0  106.69    6.60
  -3  17   0   99.69    6.70
  -3  17   0   96.29    6.50
   4 -17   0   75.19    5.10
   4 -17   0   70.99    5.90
   4 -17   0   69.79    6.30
  -4 -17   0   71.69    5.40
  -4 -17   0   67.19    5.30
   4 -17   0   67.69    5.40
  -4  17   0   71.79    6.00
   4  17   0   67.19    5.40
   4  17   0   59.59    5.10
   4  17   0   72.69    5.00
  -4  17   0   64.49    5.30
   5 -17   0   50.49    5.60
  -5 -17   0   39.30    4.10
  -5 -17   0   49.40    3.90
   5 -17   0   41.50    4.50
  -5  17   0   44.90    4.80
  -5  17   0   41.90    4.60
  -5  17   0   40.70    4.00
   5  17   0   42.40    4.30
   5  17   0   39.80    3.70
   5  17   0   43.80    3.80
  -6 -17   0   71.39    4.60
  -6 -17   0   71.19    5.70
   6 -17   0   60.59    6.90
   6 -17   0   64.29    6.00
  -6  17   0   58.39    5.40
  -6  17   0   70.49    5.90
   6  17   0   72.69    5.70
   6  17   0   60.59    5.10
  -7 -17   0   21.60    2.30
  -7 -17   0   21.80    3.20
   7 -17   0   18.30    4.10
   7 -17   0   20.10    3.00
   7  17   0   21.10    3.00
  -7  17   0   15.70    2.90
   7  17   0   19.00    2.60
  -7  17   0   20.80    3.20
   8 -17   0   62.79    7.70
   8  17   0   67.99    6.10
  -8  17   0   67.79    6.10
   8  17   0   69.89    5.40
   9 -17   0    3.50    4.00
   9  17   0    7.30    2.20
   9  17   0    7.70    2.60
  -9  17   0   10.20    2.70
   0  18   0  255.27   15.60
   0  18   0  254.67   15.50
   0  18   0  250.97   16.10
   1 -18   0  195.38   12.20
  -1 -18   0  183.78   11.90
   1 -18   0  181.78   11.00
   1 -18   0  179.78   10.90
   1 -18   0  189.08   11.60
   1  18   0  159.88   11.60
  -1  18   0  164.38   11.30
  -1  18   0  182.28   10.90
  -1  18   0  185.98   11.40
   1  18   0  166.28   11.20
  -1  18   0  179.18   11.80
   2 -18   0  159.98    9.70
   2 -18   0  155.08   10.60
  -2 -18   0  157.38   10.40
   2 -18   0  157.08    9.60
   2 -18   0  151.68   10.30
  -2  18   0  144.69   10.40
   2  18   0  153.28    9.90
   2  18   0  150.88    9.70
  -2  18   0  153.58   10.00
   2  18   0  142.39   10.10
  -2  18   0  159.68   10.00
   3 -18   0   23.00    3.80
  -3 -18   0   26.00    3.40
   3 -18   0   32.00    2.90
  -3  18   0   28.30    3.90
   3  18   0   28.50    3.30
   4 -18   0  106.99    7.60
   4 -18   0  125.69    8.70
  -4 -18   0  126.79    8.10
   4 -18   0  128.49    8.90
   4 -18   0  107.59    7.80
   4  18   0  107.59    8.00
   4  18   0  117.99    7.60
  -4  18   0  109.89    8.10
   4  18   0  115.99    7.80
  -4  18   0  115.19    8.50
  -4  18   0  112.59    8.00
   5 -18   0  168.78   12.10
   5 -18   0  188.38   13.20
  -5 -18   0  182.38   12.20
  -5  18   0  197.98   12.50
   5  18   0  212.88   12.10
   5  18   0  195.98   12.10
  -5  18   0  187.28   12.40
   6 -18   0   58.49    5.40
   6 -18   0   53.49    5.60
   6 -18   0   52.29    6.70
   6  18   0   69.19    4.90
  -6  18   0   59.79    5.20
  -6  18   0   68.39    6.00
  -6  18   0   65.79    7.60
   7 -18   0    5.10    2.00
   7 -18   0    4.00    3.50
  -7 -18   0    4.90    1.30
   7  18   0    4.30    1.80
  -7  18   0    3.10    2.40
  -7  18   0    2.60    2.10
  -7  18   0    4.70    2.50
   7  18   0    2.30    2.00
   8 -18   0    3.90    3.90
   8  18   0    3.80    1.90
  -8  18   0    5.70    2.30
   0 -19   0    0.90    1.90
   0  19   0   -0.20    1.10
   0  19   0    1.90    1.60
  -1 -19   0  190.18   12.50
   1 -19   0  191.28   12.60
   1 -19   0  186.38   11.40
   1 -19   0  184.88   11.50
   1 -19   0  182.38   12.10
  -1  19   0  181.58   11.50
   1  19   0  185.08   11.80
  -1  19   0  190.08   12.40
   1  19   0  175.78   12.10
  -1  19   0  202.88   11.90
  -2 -19   0   22.50    3.30
   2 -19   0   25.70    3.80
   2 -19   0   22.50    2.30
   2 -19   0   25.30    3.60
   2 -19   0   25.40    2.80
  -2  19   0   21.10    3.00
   2  19   0   17.10    2.60
  -2  19   0   14.50    3.00
  -2  19   0   16.60    2.80
   2  19   0   16.70    2.70
   2  19   0   19.10    2.40
   3 -19   0   36.20    4.80
   3 -19   0   39.90    4.50
  -3 -19   0   45.70    4.10
   3 -19   0   32.80    3.70
   3  19   0   30.80    3.70
  -3  19   0   32.60    4.30
   3  19   0   39.60    3.80
  -4 -19   0  120.69    8.70
   4 -19   0  128.69    9.40
   4 -19   0  114.09    9.30
   4 -19   0  138.39    8.40
   4  19   0  134.19    8.30
   4  19   0  135.39   10.40
   4  19   0  119.99    8.50
  -4  19   0  119.29    8.60
  -5  19   0   30.80    4.60
   5  19   0   29.00    3.80
   5  19   0   28.50    3.20
  -5  19   0   31.50    3.80
   5  19   0   33.80    3.30
  -5  19   0   34.30    4.30
   6 -19   0   92.99    8.10
   6 -19   0   85.79    6.10
   6  19   0   80.19    6.50
  -6  19   0   72.69    6.60
   6  19   0   79.29    5.90
  -6  19   0   79.19    7.10
  -6  19   0   72.99    6.30
   7 -19   0   96.59    7.30
   7 -19   0  102.79    9.30
  -7  19   0   94.09    7.60
   7  19   0  105.89    7.20
   7  19   0   97.59    7.70
   8 -19   0    7.30    5.20
   8 -19   0    4.10    1.40
   8  19   0    5.40    2.00
   8  19   0    2.90    2.30
  -8  19   0    3.80    2.30
   0  20   0  217.58   13.10
   0  20   0  217.48   13.30
   0  20   0  199.28   13.80
   1 -20   0   93.89    7.20
  -1 -20   0   99.79    7.10
   1 -20   0   95.69    6.80
   1  20   0   86.29    6.70
  -1  20   0   87.29    7.00
  -1  20   0   93.29    6.50
   1  20   0   87.09    6.20
  -1  20   0   75.49    6.30
   2 -20   0  306.57   19.80
   2 -20   0  295.27   18.60
   2 -20   0  314.47   18.70
   2 -20   0  290.37   19.20
   2  20   0  301.07   18.90
   2  20   0  332.47   19.10
  -2  20   0  322.87   19.10
  -2  20   0  317.17   19.10
  -2  20   0  293.77   19.50
   2  20   0  304.07   19.20
  -3 -20   0   13.00    2.30
   3 -20   0   10.20    2.60
   3 -20   0    9.80    2.90
   3 -20   0   10.80    2.90
   3 -20   0   17.70    2.40
  -3  20   0   17.30    2.50
   3  20   0   20.50    3.00
   3  20   0   19.70    3.10
   3  20   0   16.10    2.10
  -3  20   0   17.20    2.90
   4 -20   0   21.50    2.90
  -4 -20   0   28.90    3.50
   4 -20   0   21.90    2.90
   4 -20   0   27.10    3.80
   4  20   0   21.30    2.80
  -4  20   0   21.70    3.40
  -4  20   0   26.30    4.30
  -4  20   0   23.80    3.20
   4  20   0   24.60    3.40
   4  20   0   23.80    3.20
   5 -20   0  158.78   11.00
   5 -20   0  162.78   12.20
   5  20   0  188.58   11.00
  -5  20   0  173.38   11.40
   5  20   0  167.88   10.90
  -5  20   0  168.78   11.40
  -5  20   0  167.18   12.00
   6 -20   0   19.10    4.10
   6 -20   0   23.20    3.20
   6  20   0   15.50    2.50
   6  20   0   15.00    2.80
  -6  20   0   18.50    3.10
  -6  20   0   14.50    2.80
   6  20   0   17.90    2.50
   7 -20   0   12.90    2.40
   7 -20   0    8.20    4.00
   7  20   0    7.80    2.00
  -7  20   0    6.70    2.40
   7  20   0    7.10    2.50
   0 -21   0    4.00    1.90
   0  21   0    1.10    1.70
   0  21   0   -0.70    1.20
   1 -21   0  166.08   10.60
   1 -21   0  150.88   11.00
  -1 -21   0  153.98   10.90
   1  21   0  143.29   10.60
  -1  21   0  166.28   10.30
  -1  21   0  164.68   11.40
   1  21   0  154.48   10.10
   2 -21   0   20.00    2.60
  -2 -21   0   21.20    3.40
   2 -21   0   20.50    3.10
   2 -21   0   13.50    2.80
   2 -21   0   24.40    3.00
   2  21   0   15.30    2.40
  -2  21   0   13.20    2.70
   2  21   0   22.30    2.90
  -3 -21   0   83.99    6.80
   3 -21   0   84.79    6.20
   3 -21   0   80.29    5.90
   3 -21   0   81.89    7.00
   3 -21   0   83.19    7.20
   3  21   0  100.09    6.60
  -3  21   0   82.39    7.10
  -3  21   0   85.59    6.70
   3  21   0   87.19    6.10
  -3  21   0   99.69    6.70
   3  21   0   89.99    6.60
   4 -21   0   21.50    3.90
  -4 -21   0   19.20    4.50
   4 -21   0   21.20    3.50
   4 -21   0   29.00    3.20
   4  21   0   26.60    3.40
  -4  21   0   35.30    5.50
  -4  21   0   36.30    4.20
   4  21   0   25.80    3.00
  -4  21   0   31.80    3.80
   4  21   0   29.80    3.70
   5 -21   0   83.09    6.30
   5 -21   0   90.49    7.90
   5  21   0   92.09    6.20
  -5  21   0   84.69    6.80
   5  21   0   83.79    6.30
   5  21   0   86.69    6.80
   6 -21   0   77.09    8.00
   6 -21   0   77.59    6.00
  -6  21   0   74.19    6.40
  -6  21   0   87.89    7.20
   6  21   0   74.59    5.60
   6  21   0   82.49    6.70
   7 -21   0   38.30    4.10
   7 -21   0   27.10    5.20
   7  21   0   42.40    7.50
  -7  21   0   36.50    4.60
   7  21   0   39.20    4.00
   0 -22   0   45.10    5.10
   0  22   0   48.60    5.00
   0  22   0   47.50    3.90
  -1 -22   0   29.70    4.20
   1 -22   0   30.80    4.40
   1  22   0   31.80    3.40
   1  22   0   39.60    4.40
  -1  22   0   34.50    4.50
   2 -22   0   56.49    5.60
  -2 -22   0   57.59    5.50
   2 -22   0   59.49    4.30
   2 -22   0   56.49    5.90
   2 -22   0   59.69    4.40
  -2  22   0   63.59    5.90
   2  22   0   60.59    5.30
  -2  22   0   62.89    5.30
   2  22   0   63.29    4.90
  -2  22   0   57.99    5.10
   3 -22   0   35.40    5.50
  -3 -22   0   32.80    4.10
   3 -22   0   31.40    3.70
  -3  22   0   30.60    3.90
   3  22   0   28.30    3.70
  -3  22   0   28.00    4.10
   3  22   0   25.80    3.30
   3  22   0   35.00    5.20
   4 -22   0    3.50    2.70
   4 -22   0    2.70    1.60
  -4  22   0    4.20    2.40
   4  22   0    3.90    2.00
   4  22   0    4.60    1.70
  -4  22   0    7.90    2.30
   4  22   0    4.00    1.70
   5 -22   0  111.79    7.70
   5 -22   0  113.59    9.40
   5  22   0  128.79    8.40
  -5  22   0  105.39    8.30
   5  22   0  111.89    7.70
  -5  22   0  105.49    8.20
   5  22   0  107.99    7.80
   6 -22   0   51.29    6.60
   6 -22   0   45.90    4.20
   6  22   0   33.40    3.60
   6  22   0   39.40    4.80
  -6  22   0   40.40    4.60
   6  22   0   39.90    3.90
   0 -23   0    1.70    2.10
   0  23   0    1.90    2.00
  -1 -23   0  122.19    8.70
   1 -23   0  114.29    8.80
   1  23   0  109.09    7.60
  -1  23   0  115.39    8.60
   1  23   0   96.79    8.10
  -2 -23   0    2.60    1.90
   2 -23   0    0.30    2.40
   2  23   0    1.40    1.70
  -2  23   0    2.70    2.10
   2  23   0    3.60    1.90
  -2  23   0    0.00    1.90
   3 -23   0   24.90    2.70
   3 -23   0   18.80    3.50
   3  23   0   22.10    3.10
   3  23   0   26.20    3.20
  -3  23   0   24.80    3.60
   3  23   0   20.60    3.10
  -3  23   0   22.20    3.10
   4 -23   0   25.20    3.90
   4  23   0   23.70    3.20
  -4  23   0   37.60    4.30
   4  23   0   32.20    4.00
   4  23   0   30.10    3.70
   5 -23   0   31.70    3.70
   5  23   0   32.80    3.50
   5  23   0   36.30    4.50
   5  23   0   40.20    4.00
  -5  23   0   44.00    4.70
  -5  23   0   39.70    4.80
   0 -24   0   87.09    7.30
   0  24   0   81.09    5.90
  -1 -24   0   54.99    5.40
   1  24   0   45.50    5.10
   1  24   0   48.00    4.40
  -1  24   0   50.29    4.70
   2 -24   0   35.00    4.60
  -2  24   0   31.40    4.00
   2  24   0   24.50    3.50
  -2  24   0   21.10    3.00
   2  24   0   28.60    4.00
   3 -24   0   21.60    3.60
   3  24   0   22.90    3.80
   3  24   0   24.20    3.70
  -3  24   0   28.20    4.00
   3  24   0   30.90    4.50
  -3  24   0   28.70    4.10
   4 -24   0   11.20    3.20
   4  24   0    4.50    1.90
   4  24   0    9.60    2.10
   4  24   0    7.50    2.40
   1  25   0   61.79    5.20
   2  25   0   40.80    4.40
  -2  25   0   44.50    4.50
   3 -25   0   57.69    5.90
  -3  25   0   51.99    5.10
   3  25   0   50.59    5.00
  -3  25   0   49.40    5.10
   1  26   0   48.90    4.70
  -1  26   0   58.79    4.80
 -11   0   1    8.40    2.20
  11   0  -1    8.60    3.00
 -11   0   1    6.30    2.30
  11   0  -1    5.30    2.50
  11   0  -1   11.40    2.80
 -10   0   1    7.10    2.20
  10   0  -1    7.60    2.40
 -10   0   1   10.20    3.20
  10   0  -1    9.80    2.80
 -10   0   1    7.40    2.00
  10   0  -1   10.90    2.60
   9   0  -1   83.99    6.30
   9   0  -1   77.19    6.50
  -9   0   1   80.69    6.10
  -9   0   1   75.69    6.00
  -9   0   1   70.89    5.90
   9   0  -1   85.29    6.20
  -8   0   1  144.59    8.00
  -8   0   1  121.89    9.00
   8   0  -1  127.69    9.00
  -8   0   1  128.59    8.60
   8   0  -1  124.59    8.70
   8   0  -1  123.59    8.80
  -8   0   1  129.09    8.10
  -8   0   1  132.69    8.70
   7   0  -1  285.17   18.00
  -7   0   1  314.97   17.60
   7   0  -1  288.57   18.10
  -7   0   1  321.57   18.50
   7   0  -1  274.47   17.90
  -7   0   1  268.87   17.90
  -7   0   1  303.17   17.50
  -7   0   1  277.27   18.00
   6   0  -1    5.30    1.70
  -6   0   1    2.40    1.10
  -6   0   1    2.30    0.80
  -6   0   1    2.10    1.00
   6   0  -1    4.90    1.40
   6   0  -1    2.10    1.30
  -5   0   1    0.60    0.80
  -5   0   1    1.20    0.90
   5   0  -1   -0.60    0.80
   5   0  -1    0.10    1.10
  -5   0   1    0.90    0.70
  -5   0   1    0.70    0.70
   5   0  -1    0.60    1.30
   4   0  -1    4.70    1.10
   4   0  -1    5.60    1.30
  -4   0   1    5.70    0.80
  -4   0   1    4.50    1.00
   4   0  -1    6.50    1.70
  -4   0   1    5.20    1.00
  -3   0   1 5523.45  371.46
   3   0  -1 5476.35  327.17
   3   0  -1 5213.78  366.06
  -3   0   1 5437.86  326.57
  -2   0   1   25.20    1.80
  -2   0   1   26.30    1.70
   2   0  -1   27.80    1.80
  -2   0   1   25.90    1.80
   2   0  -1   23.40    1.80
  -2   0   1   25.60    1.80
   2   0  -1   25.10    1.70
   2   0  -1   26.50    1.90
  -1   0   1 1350.86   81.09
  -1   0   1 1355.16   95.89
   1   0  -1 1342.67   95.89
   1   0  -1 1298.27   81.09
  -1   0  -1  650.73   40.20
  -1   0  -1  611.64   54.69
   1   0   1  619.44   40.10
   1   0   1  646.84   53.49
  -2   0  -1 1170.28   99.29
  -2   0  -1 1125.69   73.09
   2   0   1 1286.37  101.09
   2   0   1 1130.59   73.39
   3   0   1   95.79    5.50
  -3   0  -1   81.89    5.40
  -4   0  -1  169.68   10.20
  -4   0  -1  161.68   10.00
   5   0   1   49.50    3.70
  -5   0  -1   50.19    3.70
  -5   0  -1   56.09    3.80
   5   0   1   48.50    3.70
  -5   0  -1   49.80    3.70
  -5   0  -1   52.19    3.30
   5   0   1   48.90    3.80
  -6   0  -1  375.46   22.70
  -7   0  -1   85.99    6.20
   7   0   1   88.89    6.20
  -7   0  -1   90.49    6.30
  -7   0  -1   83.59    6.10
   7   0   1   91.69    6.50
   7   0   1   93.19    6.20
  -8   0  -1  130.69    8.90
  -8   0  -1  128.89    8.80
   8   0   1  129.49    8.80
   8   0   1  134.89    9.00
   8   0   1  127.79    8.70
  -8   0  -1  135.19    8.80
  -9   0  -1   84.49    6.60
  -9   0  -1   84.69    6.60
  -9   0  -1   85.69    6.70
   9   0   1   98.89    6.80
   9   0   1   96.39    6.70
   9   0   1   82.19    6.90
 -10   0  -1    4.30    1.70
 -10   0  -1    5.90    2.10
 -10   0  -1    5.60    2.90
  10   0   1    2.60    2.50
  10   0   1    3.70    2.10
 -11   0  -1   14.60    2.90
  11   0   1   20.10    3.20
  11   0   1   14.70    3.40
  11   0   1   12.80    2.80
  11  -1  -1    4.70    2.60
 -11  -1   1    0.70    1.90
  11  -1  -1   -0.40    2.30
 -11  -1   1   -0.90    2.70
 -11  -1   1    3.20    2.00
  11  -1  -1    0.50    2.70
  11   1  -1    0.30    2.60
 -11   1   1    0.60    2.20
 -11   1   1   -0.20    1.60
  11   1  -1    2.40    2.50
  11   1  -1   -1.30    2.10
 -10  -1   1   22.80    3.60
  10  -1  -1   30.80    4.00
 -10  -1   1   27.10    3.50
 -10  -1   1   25.30    3.90
  10  -1  -1   27.30    3.90
  10  -1  -1   25.80    3.50
 -10   1   1   26.30    3.70
 -10   1   1   26.60    4.50
  10   1  -1   24.90    3.70
 -10   1   1   27.70    3.50
  10   1  -1   28.70    3.70
  10   1  -1   35.10    5.20
   9  -1  -1  105.49    8.00
  -9  -1   1  104.59    7.60
  -9  -1   1  106.09    7.50
  -9  -1   1  109.29    7.60
   9  -1  -1  106.59    7.60
  -9   1   1  106.19    7.50
   9   1  -1  101.89    7.90
  -9   1   1  111.59    6.70
  -9   1   1  106.29    7.50
  -9   1   1  108.29    7.50
   9   1  -1   98.49    9.30
  -9   1   1   97.99    6.80
  -8  -1   1  197.48   13.20
  -8  -1   1  206.78   13.30
  -8  -1   1  201.08   13.40
   8  -1  -1  187.88   13.20
   8  -1  -1  192.18   13.60
   8  -1  -1  197.18   13.40
  -8   1   1  222.08   12.90
   8   1  -1  207.58   13.30
   8   1  -1  214.88   13.60
  -8   1   1  206.08   13.20
   8   1  -1  224.48   13.50
  -8   1   1  232.58   12.80
  -8   1   1  219.08   13.40
  -8   1   1  224.48   13.40
  -7  -1   1  184.98   11.80
   7  -1  -1  182.58   12.00
   7  -1  -1  178.48   12.10
  -7  -1   1  178.28   11.90
  -7  -1   1  173.38   11.90
  -7  -1   1  191.08   11.30
   7  -1  -1  177.88   11.90
  -7  -1   1  186.08   11.40
  -7   1   1  204.68   11.50
   7   1  -1  191.98   11.90
  -7   1   1  184.68   11.90
  -7   1   1  204.78   11.60
  -7   1   1  198.18   12.00
   7   1  -1  197.78   12.10
   7   1  -1  188.68   12.10
  -7   1   1  183.98   11.90
   6  -1  -1   20.80    2.60
   6  -1  -1   21.30    3.00
  -6  -1   1   19.30    2.50
  -6  -1   1   22.00    2.50
   6  -1  -1   24.70    2.70
   6   1  -1   31.60    2.70
  -6   1   1   25.10    2.30
   6   1  -1   30.00    2.80
  -6   1   1   27.30    2.50
   6   1  -1   30.20    3.00
  -5  -1   1    7.40    1.10
  -5  -1   1    7.90    1.30
  -5  -1   1    6.90    1.30
  -5  -1   1    8.10    1.20
   5  -1  -1    8.40    1.50
   5  -1  -1    9.20    1.40
  -5   1   1    9.10    1.40
  -5   1   1    8.50    1.40
  -5   1   1    7.60    1.00
   5   1  -1    8.10    1.50
   5   1  -1    9.60    1.40
  -5   1   1    6.30    1.20
   5   1  -1    8.20    1.40
  -4   1   1  144.99    9.30
  -4   1   1  159.98    9.50
  -4   1   1  153.58    9.30
  -3  -1   1 1465.95  129.69
  -3  -1   1 1305.17   99.69
   3  -1  -1 1508.45   92.99
   3  -1  -1 1479.55  129.19
  -3   1   1 1444.96  131.59
  -3   1   1 1484.35   92.29
   3   1  -1 1345.77   91.59
   3   1  -1 1599.34  130.19
  -2  -1   1 1341.47   90.19
   2  -1  -1 1300.27  114.19
  -2  -1   1 1362.96  114.69
  -2   1   1 1538.85   91.19
   2   1  -1 1601.14   91.19
   2   1  -1 1436.46  115.19
  -2   1   1 1528.65  119.69
  -1  -1   1 5008.30  304.77
  -1  -1   1 4795.42  302.77
   1  -1  -1 4719.43  303.17
  -1   1   1 4711.73  303.57
   1   1  -1 4953.30  303.97
   1  -1   1 6509.65  410.16
   1   1   1 6591.24  404.06
  -1   1  -1 6674.43  410.96
  -2  -1  -1  131.49   11.70
   2  -1   1  131.19   34.70
   2  -1   1  127.69   12.80
   2  -1   1  110.19   12.00
  -2  -1  -1   86.29   31.50
  -2   1  -1  182.18   41.40
  -2   1  -1  100.89   11.50
   2   1   1  104.59   28.80
   2   1   1  107.89   11.10
   2   1   1  106.89   11.40
  -3  -1  -1   75.09    4.80
   3  -1   1   80.39    4.80
   3  -1   1   68.99    4.60
  -3  -1  -1   74.69    4.70
   4  -1   1   48.40    3.80
  -4  -1  -1   57.49    3.80
   4  -1   1   52.39    3.90
   4  -1   1   52.89    3.70
   4   1   1   56.29    3.90
   4   1   1   55.89    3.80
  -4   1  -1   61.39    3.80
  -5  -1  -1  325.57   30.40
  -5  -1  -1  264.57   80.79
   5  -1   1  326.77   33.10
   5  -1   1  321.77   32.90
   5  -1   1  513.95  124.69
  -5  -1  -1  338.67   32.30
   5   1   1  358.76   33.30
   5   1   1  327.37   31.30
  -5   1  -1  242.18   81.69
   5   1   1  331.67   80.59
  -5   1  -1  309.77   31.30
   6  -1   1   39.10    3.10
  -6  -1  -1   39.40    3.10
   6  -1   1   38.60    3.20
   6  -1   1   37.80    3.50
  -6  -1  -1   42.20    3.40
  -6  -1  -1   38.10    3.10
  -6   1  -1   32.00    3.10
  -6   1  -1   32.90    2.70
  -6   1  -1   34.20    2.60
  -6   1  -1   40.20    3.30
   6   1   1   36.00    3.20
   6   1   1   35.00    3.20
   6   1   1   30.10    3.30
  -7  -1  -1  167.48   12.90
   7  -1   1  174.08   11.90
   7  -1   1  165.98   11.70
   7  -1   1  176.98   11.70
  -7  -1  -1  163.38   11.70
  -7   1  -1  178.68   11.70
  -7   1  -1  207.38   11.20
  -7   1  -1  189.18   11.70
   7   1   1  189.68   11.70
  -7   1  -1  211.98   11.80
   7   1   1  201.78   11.90
  -8  -1  -1   20.60    3.20
   8  -1   1   20.20    2.60
   8  -1   1   19.50    3.10
  -8  -1  -1   22.60    2.80
  -8  -1  -1   24.20    2.80
   8  -1   1   23.50    3.20
   8   1   1   18.60    2.90
   8   1   1   21.70    3.00
  -8   1  -1   19.80    2.70
  -8   1  -1   19.10    2.10
  -8   1  -1   19.40    2.60
  -8   1  -1   22.10    2.00
   8   1   1   24.30    3.10
  -8   1  -1   21.10    2.80
   9  -1   1   93.39    6.80
   9  -1   1   92.39    7.20
  -9  -1  -1   97.49    6.80
   9  -1   1   92.49    6.90
  -9  -1  -1   96.19    7.00
  -9  -1  -1   94.59    6.80
  -9   1  -1   93.19    6.70
   9   1   1   81.49    7.00
  -9   1  -1   89.49    6.90
  -9   1  -1   94.49    6.80
   9   1   1   90.89    6.80
   9   1   1   91.39    7.50
  10  -1   1   59.19    5.20
 -10  -1  -1   55.19    5.10
  10  -1   1   54.29    5.70
  10  -1   1   60.09    5.20
 -10  -1  -1   62.49    5.20
 -10  -1  -1   48.60    7.90
  10   1   1   55.89    5.50
  10   1   1   59.69    5.30
 -10   1  -1   59.79    5.30
 -10   1  -1   56.49    5.50
  10   1   1   59.29    5.20
  11  -1   1   48.40    5.00
  11  -1   1   46.20    5.00
  11  -1   1   41.00    5.40
 -11  -1  -1   50.59    4.90
  11   1   1   40.30    5.30
 -11   1  -1   50.09    5.00
  11   1   1   46.10    5.00
  11   1   1   53.99    5.10
  11  -2  -1    0.50    2.50
  11  -2  -1   -0.60    2.80
 -11  -2   1   -0.30    1.90
 -11  -2   1   -0.70    1.90
  11  -2  -1   -3.70    2.10
 -11  -2   1   -1.60    2.70
  11   2  -1    1.40    2.60
  11   2  -1   -2.70    2.10
 -11   2   1    1.00    1.70
 -11   2   1   -0.40    2.40
  11   2  -1   -0.30    2.50
  10  -2  -1    7.30    2.40
 -10  -2   1   10.90    2.30
 -10  -2   1   12.60    2.40
 -10  -2   1   13.80    2.80
  10  -2  -1   13.60    3.10
  10   2  -1   11.00    2.60
 -10   2   1   11.60    2.30
 -10   2   1   10.10    2.40
 -10   2   1    9.10    1.50
  10   2  -1   12.10    2.80
  -9  -2   1   54.29    4.30
   9  -2  -1   48.30    4.50
   9  -2  -1   49.00    5.10
  -9  -2   1   52.29    4.40
  -9  -2   1   55.09    4.60
  -9   2   1   39.60    4.30
  -9   2   1   38.10    3.60
  -9   2   1   42.80    3.50
  -9   2   1   39.60    4.00
  -9   2   1   40.10    4.20
   9   2  -1   46.30    4.60
   9   2  -1   48.20    4.50
   8  -2  -1    2.90    2.20
  -8  -2   1    6.00    1.90
   8  -2  -1    4.00    1.80
  -8  -2   1    4.50    1.60
  -8   2   1    8.60    1.40
  -8   2   1    6.20    1.70
  -8   2   1    7.90    1.70
   8   2  -1    6.00    2.10
   8   2  -1    8.90    2.00
  -8   2   1    7.80    1.90
   8   2  -1    8.30    2.00
  -8   2   1    6.60    1.40
   7  -2  -1  297.27   18.00
  -7  -2   1  291.47   17.90
   7  -2  -1  296.27   17.70
  -7  -2   1  286.07   17.60
  -7  -2   1  298.37   17.60
   7  -2  -1  286.47   17.60
  -7   2   1  268.67   17.60
  -7   2   1  284.67   17.70
  -7   2   1  291.87   17.40
   7   2  -1  278.47   17.70
   7   2  -1  282.77   17.80
   7   2  -1  278.47   17.60
  -7   2   1  280.27   17.60
  -6  -2   1   17.90    2.30
  -6  -2   1   17.20    2.20
   6  -2  -1   16.10    2.40
   6  -2  -1   14.90    2.30
  -6  -2   1   14.00    2.00
   6  -2  -1   17.30    2.20
  -6   2   1   20.00    2.50
   6   2  -1   14.70    2.30
   6   2  -1   21.30    2.40
  -6   2   1   14.40    1.90
   6   2  -1   15.10    2.20
  -6   2   1   15.40    2.10
  -6   2   1   18.20    1.80
  -6   2   1   12.60    1.90
   5  -2  -1   19.00    2.70
   5  -2  -1   19.90    2.30
  -5  -2   1   20.50    2.10
  -5  -2   1   22.80    2.20
   5  -2  -1   22.90    2.20
  -5   2   1   23.40    2.00
   5   2  -1   19.40    2.30
   5   2  -1   22.70    2.30
  -5   2   1   24.30    2.50
  -5   2   1   18.00    2.00
   5   2  -1   19.20    2.40
  -5   2   1   21.50    2.20
   4  -2  -1   19.40    2.00
   4  -2  -1   18.20    2.50
  -4  -2   1   19.60    2.00
   4   2  -1   21.50    2.20
   4   2  -1   22.40    2.20
  -4   2   1   21.20    1.90
   4   2  -1   24.60    2.20
  -4   2   1   21.90    1.90
  -3  -2   1  837.72   51.69
   3  -2  -1  833.42   88.29
   3  -2  -1  728.13   52.09
  -3  -2   1  829.72   87.29
   3   2  -1  779.82   82.69
   3   2  -1  711.63   50.99
  -3   2   1  656.33   84.19
   3   2  -1  725.43   52.39
  -3   2   1  750.82   51.89
  -3   2   1  741.03   53.09
  -2  -2   1 1059.99   88.19
   2  -2  -1  921.01   63.19
  -2  -2   1  970.50   87.29
   2  -2  -1  930.51   87.59
   2   2  -1 1023.00   62.69
  -2   2   1  972.10   63.09
  -2   2   1  930.21   89.39
   2   2  -1 1077.19   89.89
   1  -2  -1  120.09   23.80
  -1  -2   1  121.09   24.50
   1   2  -1  165.38   12.00
  -1   2   1  158.68   28.30
   1   2  -1  151.48   22.90
  -1   2   1  164.78   12.40
   1   2  -1  154.58   12.20
  -1   2   1  159.78   12.60
   0  -2   1   41.40    2.60
   0  -2  -1   43.00    2.60
   0  -2   1   44.50    2.50
   0   2  -1   43.90    2.60
   0   2  -1   42.00    2.60
   0   2   1   41.90    2.60
   0   2  -1   38.80    2.50
   0   2  -1   39.50    2.60
   0   2   1   41.40    2.60
   1  -2   1  213.58   17.20
  -1  -2  -1  164.18   21.20
   1  -2   1  161.98   14.50
  -1  -2  -1  183.58   13.00
  -1  -2  -1  186.98   12.60
   1  -2   1  162.38   30.70
  -1   2  -1  174.08   14.70
   1   2   1  191.88   13.10
   1   2   1  154.78   20.70
   1   2   1  180.88   12.60
  -1   2  -1  184.68   34.80
   2  -2   1  308.17   24.90
  -2  -2  -1  306.07   23.60
   2  -2   1  310.87   25.60
   2  -2   1  306.87   45.90
  -2  -2  -1  312.37   22.90
  -2   2  -1  433.66   52.99
   2   2   1  459.65   47.20
   3  -2   1   62.29    4.20
   3  -2   1   74.79    4.20
  -3  -2  -1   60.29    4.20
  -3  -2  -1   61.89    4.20
   3  -2   1   63.29    4.10
  -3   2  -1   74.89    4.30
   3   2   1   65.79    4.20
  -3   2  -1   61.19    4.20
   4   2   1   95.19    6.10
  -4   2  -1   88.99    6.10
  -4   2  -1   96.99    5.90
   4   2   1   94.49    6.00
  -4   2  -1   96.69    5.90
  -4   2  -1   93.59    6.00
   4   2   1   88.09    6.00
  -5  -2  -1   48.40    3.70
  -5  -2  -1   53.89    3.70
   5  -2   1   50.29    3.90
  -5  -2  -1   53.79    3.80
   5  -2   1   52.19    3.60
   5  -2   1   51.39    4.00
  -5   2  -1   52.99    3.50
  -5   2  -1   53.89    3.90
  -5   2  -1   49.99    3.70
   5   2   1   47.60    3.70
   5   2   1   48.50    3.70
   5   2   1   48.30    3.70
  -5   2  -1   48.70    3.60
   6  -2   1  355.16   21.10
  -6  -2  -1  338.07   21.10
  -6   2  -1  341.97   21.10
  -6   2  -1  325.07   20.80
   6   2   1  376.76   21.10
   7  -2   1   62.49    4.70
   7  -2   1   52.59    4.70
  -7  -2  -1   57.59    5.10
  -7   2  -1   67.99    4.20
  -7   2  -1   57.69    4.60
   7   2   1   63.29    4.70
   7   2   1   70.79    4.80
  -7   2  -1   60.29    4.50
   7   2   1   64.69    4.90
  -8  -2  -1  141.59    9.60
  -8  -2  -1  140.89    9.70
   8  -2   1  125.29    9.80
  -8  -2  -1  142.79    9.70
   8  -2   1  137.39    9.60
   8  -2   1  136.59    9.60
  -8   2  -1  161.28    9.10
   8   2   1  146.29    9.70
  -8   2  -1  146.39    9.10
  -8   2  -1  158.78   10.30
   8   2   1  144.39    9.70
  -8   2  -1  155.68    9.60
  -8   2  -1  146.49    9.60
   8   2   1  152.38    9.60
   9  -2   1   58.99    5.90
  -9  -2  -1   59.19    5.30
  -9  -2  -1   60.39    5.70
   9  -2   1   62.09    5.40
  -9  -2  -1   56.99    5.30
   9  -2   1   66.39    5.40
   9   2   1   77.19    5.80
  -9   2  -1   65.39    5.50
  -9   2  -1   74.19    4.70
   9   2   1   78.19    5.50
  -9   2  -1   76.39    4.60
  -9   2  -1   69.29    5.30
  -9   2  -1   67.99    5.70
 -10  -2  -1    3.10    1.90
  10  -2   1    4.80    2.70
  10  -2   1    4.90    2.10
  10  -2   1   10.80    2.50
 -10  -2  -1    4.70    3.50
 -10  -2  -1    4.80    2.00
 -10   2  -1    3.80    2.10
  10   2   1    5.10    2.20
  10   2   1    9.90    2.50
 -10   2  -1    5.20    2.50
  10   2   1    5.80    2.40
  11  -2   1   55.99    5.60
  11  -2   1   54.19    6.20
  11  -2   1   70.59    5.90
  11   2   1   52.19    5.90
 -11   2  -1   61.69    5.60
  11   2   1   72.59    5.90
  11   2   1   58.29    5.80
  11  -3  -1   29.30    4.00
  11  -3  -1   22.20    4.10
 -11  -3   1   26.70    4.00
 -11  -3   1   23.30    3.70
  11   3  -1   26.30    3.80
  11   3  -1   17.40    3.50
 -11   3   1   25.90    3.50
  11   3  -1   28.40    4.20
 -11   3   1   23.60    2.70
 -11   3   1   22.40    3.40
  10  -3  -1   12.60    2.80
  10  -3  -1   20.40    3.00
 -10  -3   1   17.50    2.90
 -10  -3   1   14.60    2.60
  10  -3  -1   14.70    3.30
 -10  -3   1   16.80    3.10
 -10   3   1   16.50    2.80
  10   3  -1   15.30    2.90
 -10   3   1   15.90    2.40
  10   3  -1   19.40    3.10
  10   3  -1   21.50    3.00
 -10   3   1   12.90    2.60
 -10   3   1   13.20    2.40
   9  -3  -1   45.60    5.10
  -9  -3   1   49.80    4.10
  -9  -3   1   47.60    4.30
   9  -3  -1   48.00    4.40
  -9   3   1   42.60    4.20
  -9   3   1   37.40    3.90
   9   3  -1   50.89    4.50
   9   3  -1   45.10    4.50
  -9   3   1   38.00    3.70
  -9   3   1   42.80    4.40
   9   3  -1   40.00    4.50
  -9   3   1   41.80    3.50
  -8  -3   1   46.50    3.90
   8  -3  -1   44.50    4.00
  -8  -3   1   47.10    3.90
   8  -3  -1   47.20    4.10
  -8  -3   1   49.90    4.20
   8  -3  -1   44.80    4.70
  -8   3   1   41.00    3.40
   8   3  -1   34.10    4.10
  -8   3   1   41.80    3.60
   8   3  -1   41.30    4.00
  -8   3   1   42.70    3.90
  -8   3   1   43.20    4.10
  -8   3   1   37.60    3.70
   8   3  -1   33.80    4.10
  -7  -3   1    5.30    1.50
   7  -3  -1    3.50    2.10
   7  -3  -1    4.60    1.80
  -7  -3   1    8.00    1.80
  -7   3   1    8.40    1.70
   7   3  -1    7.80    1.80
  -7   3   1    8.90    1.50
  -7   3   1    6.70    1.40
   7   3  -1    8.90    1.80
  -7   3   1   10.60    1.80
  -7   3   1    9.50    1.40
   7   3  -1    9.00    1.80
  -6   3   1   37.80    3.00
   6   3  -1   36.60    3.20
   6   3  -1   39.90    3.30
  -6   3   1   34.30    2.80
  -6   3   1   35.90    3.10
  -6   3   1   40.40    3.40
  -6   3   1   28.90    2.80
   6   3  -1   33.80    3.30
   5  -3  -1   84.09    6.10
  -5  -3   1   90.69    5.70
  -5  -3   1   88.79    5.70
   5  -3  -1   86.79    5.70
   5  -3  -1   85.99    5.80
  -5  -3   1   85.49    5.80
   5   3  -1   85.49    5.90
  -5   3   1   90.99    5.60
  -5   3   1   87.89    5.70
  -5   3   1   86.09    5.80
   5   3  -1   86.69    5.80
   5   3  -1   89.09    5.80
  -5   3   1   80.39    5.60
  -5   3   1   86.49    5.90
  -4  -3   1  426.86   85.29
   4  -3  -1  393.16   35.40
   4  -3  -1  517.35   97.39
  -4  -3   1  400.06   34.00
   4  -3  -1  382.86   34.20
   4   3  -1  407.46   33.10
   4   3  -1  304.67   75.09
   4   3  -1  385.46   34.00
  -4   3   1  537.95  104.29
  -4   3   1  429.66   34.40
  -3  -3   1 1697.13  145.59
  -3  -3   1 1790.42  146.09
   3  -3  -1 1673.53  110.59
   3  -3  -1 1758.52  150.58
   3   3  -1 1778.22  109.89
  -3   3   1 1741.63  153.68
  -3   3   1 1747.83  110.29
   3   3  -1 1681.73  145.49
   2  -3  -1 1753.82  107.09
   2  -3  -1 1781.12  136.79
  -2  -3   1 1703.53  133.89
  -2   3   1 1727.33  106.69
   2   3  -1 1679.53  105.29
  -2   3   1 1606.14  134.69
   1  -3  -1  405.06   40.10
  -1  -3   1  403.36   39.90
  -1   3   1  339.47   23.90
   1   3  -1  339.27   23.60
   1   3  -1  330.87   38.40
  -1   3   1  331.17   38.10
   0  -3   1  206.58   28.80
   0  -3  -1  219.78   17.80
   0  -3  -1  203.48   12.80
   0   3   1  197.38   18.30
   0   3  -1  198.68   15.00
   0   3   1  185.68   13.00
   0   3  -1  201.48   15.50
   0   3  -1  183.78   27.00
  -1  -3  -1  760.72   52.79
   1  -3   1  770.82   67.49
   1  -3   1  736.43   46.30
  -1  -3  -1  762.02   53.79
   1   3   1  674.43   42.80
  -1   3  -1  606.54   45.50
   1   3   1  654.93   52.39
  -2  -3  -1  258.67   20.80
  -2  -3  -1  252.27   20.20
   2  -3   1  288.47   52.39
   2  -3   1  325.27   26.70
  -2  -3  -1  265.87   37.70
   2  -3   1  275.07   22.50
  -2   3  -1  257.97   22.70
  -2   3  -1  306.67   58.09
   2   3   1  261.47   36.20
   2   3   1  269.27   19.90
  -2   3  -1  257.17   22.10
   3  -3   1 1204.58  109.19
   3  -3   1 1012.00   65.39
   3   3   1  847.92   61.49
  -3   3  -1  775.72   97.49
   3   3   1 1037.00   95.69
  -3   3  -1  899.21   65.19
  -3   3  -1  964.20   64.49
  -4  -3  -1   19.10    1.90
   4   3   1   22.50    2.00
   5  -3   1  459.05   40.90
  -5  -3  -1  546.05  113.99
  -5  -3  -1  418.16   38.70
  -5  -3  -1  449.95   37.30
   5  -3   1  533.45   47.80
   5  -3   1  362.66   94.39
  -5   3  -1  426.36   39.00
  -5   3  -1  529.85  109.49
   5   3   1  435.26   39.30
   5   3   1  481.75   38.90
   5   3   1  357.46   88.39
   6  -3   1  116.29    7.50
  -6  -3  -1  113.19    7.40
   6  -3   1  108.79    7.40
  -6  -3  -1  112.49    7.50
  -6  -3  -1  111.89    7.60
   6  -3   1  108.89    7.80
  -6   3  -1  114.69    7.30
   6   3   1  117.79    7.50
  -6   3  -1  125.39    7.60
  -6   3  -1  112.69    7.40
  -6   3  -1  109.99    7.50
   6   3   1  114.19    7.50
   6   3   1  120.19    7.60
  -7  -3  -1   60.09    4.90
   7  -3   1   68.09    4.80
   7  -3   1   69.79    5.50
  -7  -3  -1   57.29    5.00
  -7   3  -1   62.59    4.70
   7   3   1   71.89    4.90
  -7   3  -1   62.79    4.50
   7   3   1   74.69    5.00
  -7   3  -1   61.19    4.80
  -8   3  -1   44.70    4.30
   8   3   1   45.00    4.30
   8   3   1   54.39    4.30
  -8   3  -1   46.40    4.00
  -8   3  -1   47.70    3.70
  -8   3  -1   46.10    4.20
  -8   3  -1   48.90    3.60
   8   3   1   50.89    4.40
  -9  -3  -1   94.59    6.80
   9  -3   1   94.39    6.90
   9  -3   1   84.09    7.40
   9  -3   1   96.79    6.90
  -9  -3  -1   94.89    7.00
  -9  -3  -1   89.59    7.10
  -9   3  -1   98.89    6.20
   9   3   1  102.39    6.90
  -9   3  -1   91.79    6.70
  -9   3  -1   88.39    6.20
  -9   3  -1   94.69    7.00
  -9   3  -1   94.59    7.00
   9   3   1   90.29    7.10
   9   3   1   95.49    7.00
  10  -3   1    4.10    2.10
  10  -3   1    8.60    2.50
 -10  -3  -1    3.50    1.90
  10  -3   1    8.30    3.00
 -10  -3  -1    3.10    2.70
 -10   3  -1    5.10    2.50
  10   3   1    8.90    2.40
  10   3   1    5.30    2.10
 -10   3  -1    5.50    1.40
 -10   3  -1    3.50    2.10
  10   3   1    9.10    2.50
  11  -3   1    5.40    3.10
 -11  -3  -1    0.10    3.30
  11  -3   1    1.80    2.30
  11  -3   1   -1.10    2.00
 -11   3  -1    1.20    3.90
  11   3   1    4.30    2.60
  11   3   1    2.20    2.50
  11   3   1    0.20    2.20
  11  -4  -1    3.60    3.10
 -11  -4   1    4.00    2.90
  11  -4  -1    7.60    2.70
  11  -4  -1    0.30    2.30
 -11   4   1    0.50    1.50
  11   4  -1    1.50    2.40
  11   4  -1    4.90    2.70
 -11   4   1    2.70    1.40
 -11   4   1    0.70    2.10
  11   4  -1    0.30    2.30
  10  -4  -1   15.00    3.40
 -10  -4   1   13.90    2.50
 -10  -4   1   15.40    3.10
  10  -4  -1    9.10    3.20
 -10   4   1   13.20    2.30
 -10   4   1   16.70    2.80
  10   4  -1   14.40    2.80
 -10   4   1   16.70    2.60
  10   4  -1   10.40    2.50
  -9  -4   1   73.69    6.40
  -9  -4   1   71.69    6.00
   9  -4  -1   66.09    6.80
   9  -4  -1   72.49    6.20
   9   4  -1   92.49    6.60
  -9   4   1   92.09    5.70
   9   4  -1   81.29    6.40
  -9   4   1   87.59    6.10
  -9   4   1   84.99    6.30
  -9   4   1   93.19    6.40
  -9   4   1   79.19    5.80
   8  -4  -1  340.87   21.50
  -8  -4   1  352.16   21.70
  -8  -4   1  355.96   21.50
   8  -4  -1  340.47   21.50
   8  -4  -1  341.67   22.00
  -8  -4   1  354.56   21.50
  -8   4   1  347.67   21.30
   8   4  -1  356.06   21.70
   8   4  -1  332.37   21.50
  -8   4   1  362.76   21.20
   8   4  -1  346.67   21.50
  -8   4   1  360.06   21.40
  -8   4   1  333.27   21.40
  -8   4   1  368.76   21.60
   7  -4  -1  292.07   17.70
  -7  -4   1  290.17   17.60
  -7  -4   1  293.27   17.70
   7  -4  -1  298.27   18.10
   7  -4  -1  306.57   17.70
  -7  -4   1  300.17   17.80
  -7   4   1  272.27   17.70
   7   4  -1  264.47   17.80
   7   4  -1  267.37   17.60
  -7   4   1  311.47   17.60
  -7   4   1  288.87   17.40
   7   4  -1  270.07   17.60
  -7   4   1  289.57   17.60
  -7   4   1  265.17   17.50
  -6  -4   1   37.90    3.30
   6  -4  -1   31.40    3.80
  -6  -4   1   36.60    3.30
   6  -4  -1   36.90    3.20
   6  -4  -1   39.00    3.40
  -6  -4   1   38.50    3.20
  -6   4   1   41.60    3.10
   6   4  -1   40.60    3.40
  -6   4   1   37.20    3.00
  -6   4   1   40.80    3.30
  -6   4   1   36.80    3.20
  -6   4   1   46.10    3.70
   6   4  -1   41.60    3.30
   5  -4  -1  326.97   20.00
  -5   4   1  322.87   19.70
  -4  -4   1  125.69    7.80
   4  -4  -1  124.59    7.90
   4  -4  -1  134.89    8.20
   4  -4  -1  126.49    7.80
  -4  -4   1  136.59    7.80
  -4  -4   1  126.99    7.90
  -4   4   1  127.39    8.00
   4   4  -1  115.19    7.80
  -4   4   1  138.69    8.00
  -4   4   1  125.89    7.90
   4   4  -1  127.89    7.50
   4   4  -1  112.59    7.90
   4   4  -1  110.39    7.70
  -4   4   1  117.99    7.70
   3  -4  -1 1256.17  117.29
   3  -4  -1 1155.18   76.39
  -3  -4   1 1272.57  111.79
  -3   4   1 1098.49   75.39
  -3   4   1 1204.58  118.09
   3   4  -1 1070.29   73.79
   2  -4  -1  445.46   59.39
   2  -4  -1  426.46   35.90
  -2  -4   1  461.95   54.79
  -2  -4   1  443.16   55.89
   2   4  -1  486.75   57.99
   2   4  -1  564.74   36.20
   2   4  -1  530.35   34.60
  -2   4   1  560.54   36.40
  -2   4   1  478.55   60.39
  -1  -4   1   88.79    4.90
   1   4  -1   72.59    4.90
  -1   4   1   78.39    5.00
  -1   4   1   81.49    5.10
   1   4  -1   74.19    4.80
   1   4  -1   79.19    4.90
   0  -4  -1  547.35   33.30
   0  -4   1  525.15   35.20
   0  -4   1  550.34   54.79
   0  -4  -1  580.64   41.60
   0   4   1  507.75   33.70
   0   4  -1  524.45   35.70
   0   4  -1  613.34   57.09
   0   4   1  534.45   43.60
  -1  -4  -1  644.34   47.80
   1  -4   1  661.53   64.29
  -1  -4  -1  655.63   48.20
  -1   4  -1  559.94   41.00
   1   4   1  590.84   37.40
  -1   4  -1  581.54   63.69
   1   4   1  596.54   48.10
  -2  -4  -1 1631.44  125.39
   2  -4   1 1520.35  108.09
  -2  -4  -1 1746.33  128.69
   2  -4   1 1715.13  142.19
  -2   4  -1 1814.32  109.09
   2   4   1 1802.22  105.39
   2   4   1 1715.83  127.19
  -2   4  -1 1816.52  145.69
  -3  -4  -1  402.46   57.69
   3  -4   1  451.95   37.60
   3  -4   1  454.95   67.79
   3  -4   1  355.36   31.70
  -3  -4  -1  387.76   30.00
  -3  -4  -1  381.26   28.90
  -3   4  -1  450.45   36.70
   3   4   1  310.67   57.09
  -3   4  -1  485.05   85.99
   3   4   1  346.57   28.80
   3   4   1  378.76   30.00
  -4  -4  -1  513.15   37.10
   4  -4   1  561.84  100.39
   4  -4   1  433.06   37.90
  -4   4  -1  409.66   37.90
  -4   4  -1  516.45  101.89
   4   4   1  393.76   35.20
   4   4   1  518.55   92.89
  -4   4  -1  417.76   40.30
   4   4   1  434.56   34.70
  -5  -4  -1  374.06   34.40
   5  -4   1  345.77   92.49
  -5  -4  -1  417.86   33.30
   5  -4   1  315.67   35.40
  -5   4  -1  375.16   36.70
   5   4   1  378.66   33.50
   5   4   1  394.06   88.29
  -5   4  -1  390.56  100.39
   5   4   1  377.06   34.60
  -5   4  -1  361.36   35.10
  -7  -4  -1  123.89    7.60
   7  -4   1  128.49    8.20
  -7  -4  -1  130.89    7.90
  -7  -4  -1  128.99    7.90
   7  -4   1  128.49    7.60
   7   4   1   98.99    7.60
  -7   4  -1  106.49    7.70
  -7   4  -1  106.89    7.50
  -7   4  -1  108.59    7.50
  -7   4  -1  100.89    7.70
   7   4   1  105.09    7.70
  -8  -4  -1   89.39    7.30
  -8  -4  -1   93.99    7.10
   8  -4   1   87.19    7.20
  -8  -4  -1   96.59    7.40
  -8   4  -1  112.79    6.90
  -8   4  -1  111.69    6.90
   8   4   1  106.39    7.30
  -8   4  -1  111.99    7.30
   8   4   1  104.99    7.40
  -8   4  -1  105.99    7.00
  -8   4  -1  106.09    7.30
   8   4   1  109.39    7.20
  -9  -4  -1   94.69    6.40
   9  -4   1   98.39    6.60
  -9  -4  -1   93.89    6.70
   9  -4   1   98.69    7.30
   9  -4   1   98.79    6.50
  -9   4  -1   77.39    5.90
  -9   4  -1   86.99    6.60
  -9   4  -1   80.49    5.90
   9   4   1   75.09    6.90
  -9   4  -1   75.99    6.50
   9   4   1   81.29    6.60
  10  -4   1   13.20    2.70
 -10  -4  -1   12.60    3.10
 -10  -4  -1   10.30    2.30
  10  -4   1   12.20    2.60
 -10  -4  -1   11.70    2.50
  10  -4   1    9.70    3.00
 -10   4  -1   12.80    1.80
  10   4   1   12.40    2.80
 -10   4  -1    9.80    2.80
  10   4   1   14.50    2.70
  10   4   1    9.70    2.50
 -10   4  -1   11.40    2.60
 -10   4  -1   10.90    1.80
  11  -4   1   68.49    7.10
  11  -4   1   67.89    6.20
 -11  -4  -1   78.19    6.90
  11   4   1   73.69    6.50
  11   4   1   70.89    6.40
  11   4   1   82.79    6.50
 -11   4  -1   78.49    8.70
  11  -5  -1   15.70    3.20
  11  -5  -1   17.60    3.20
 -11  -5   1   18.80    3.50
  11  -5  -1   14.80    3.80
  11   5  -1   15.30    3.10
  11   5  -1   15.20    3.20
 -11   5   1   17.30    3.10
 -11   5   1   14.50    2.20
  11   5  -1   14.80    3.20
 -11   5   1   21.60    2.80
 -10  -5   1   26.10    3.80
  10  -5  -1   29.90    3.90
  10  -5  -1   25.70    4.10
 -10  -5   1   30.60    3.70
 -10  -5   1   27.90    3.70
  10  -5  -1   30.50    4.00
 -10   5   1   30.30    3.30
  10   5  -1   24.20    4.00
  10   5  -1   39.00    4.10
 -10   5   1   27.40    3.90
  10   5  -1   25.60    4.10
 -10   5   1   30.10    4.20
 -10   5   1   31.00    3.40
 -10   5   1   33.10    3.30
   9  -5  -1  251.57   15.30
   9  -5  -1  237.78   15.80
   9  -5  -1  239.68   15.30
  -9  -5   1  246.98   15.30
  -9  -5   1  249.18   15.50
  -9  -5   1  249.48   15.20
  -9   5   1  220.08   15.20
   9   5  -1  229.08   15.40
  -9   5   1  244.48   15.10
   9   5  -1  250.97   15.50
   9   5  -1  229.48   15.30
  -9   5   1  224.78   14.90
  -9   5   1  244.28   14.80
   8  -5  -1  147.79    8.90
  -8  -5   1  149.49    9.00
   8  -5  -1  144.29    8.90
  -8  -5   1  144.29    8.80
   8   5  -1  122.09    9.40
   8   5  -1  116.29    8.70
  -8   5   1  133.49    8.70
  -8   5   1  124.19    8.80
  -8   5   1  120.79    8.50
  -8   5   1  120.09    8.80
  -8   5   1  132.39    8.50
   8   5  -1  115.69    8.70
   7  -5  -1   67.39    4.90
  -7  -5   1   68.69    4.90
   7  -5  -1   62.49    5.50
  -7  -5   1   65.99    4.90
  -7  -5   1   61.99    4.70
   7  -5  -1   67.69    4.80
   7   5  -1   54.69    4.70
  -7   5   1   60.59    4.50
  -7   5   1   58.39    4.80
   7   5  -1   61.59    4.80
  -7   5   1   70.59    5.00
   7   5  -1   63.99    5.00
  -7   5   1   58.59    4.70
  -7   5   1   54.79    4.40
  -6  -5   1   68.09    4.90
   6  -5  -1   69.09    5.00
   6  -5  -1   74.49    5.10
  -6  -5   1   72.29    5.10
   6  -5  -1   68.19    5.60
  -6  -5   1   70.09    5.10
  -5  -5   1   70.79    5.00
  -5  -5   1   71.79    4.80
   5  -5  -1   70.89    4.80
   5  -5  -1   64.59    4.90
   5  -5  -1   66.89    5.30
  -5   5   1   73.09    5.10
  -5   5   1   71.69    4.90
   5   5  -1   78.59    4.90
   5   5  -1   76.29    5.10
  -5   5   1   64.89    4.60
  -5   5   1   70.09    5.00
   5   5  -1   72.59    4.80
   4  -5  -1  406.86   38.40
  -4  -5   1  386.06   78.29
   4  -5  -1  425.56   91.89
   4  -5  -1  393.06   37.30
  -4   5   1  556.34  103.79
   4   5  -1  499.95   36.70
  -4   5   1  450.35   38.80
   4   5  -1  456.75   37.20
  -4   5   1  478.05   38.00
  -3  -5   1   90.29    6.60
   3   5  -1  107.59    6.40
  -3   5   1  112.09    6.70
  -3   5   1  106.59    6.60
  -3   5   1  108.29    6.40
  -3   5   1  107.09    6.70
   2  -5  -1  704.63   80.29
  -2  -5   1  756.32   76.39
  -2  -5   1  709.03   75.39
  -2   5   1  831.22   53.59
  -2   5   1  872.21   85.39
   2   5  -1  803.12   51.69
   2   5  -1  770.72   77.89
   1  -5  -1  150.08    8.80
  -1   5   1  135.69    8.70
   0  -5   1  151.48    8.70
   0  -5  -1  145.29    8.60
   0   5   1  136.89    8.80
   0   5  -1  140.99    8.70
   0   5  -1  149.79    8.70
   1  -5   1   27.30    2.00
  -1  -5  -1   26.30    1.90
   1  -5   1   26.50    2.10
  -1  -5  -1   31.80    2.00
   1  -5   1   25.90    2.10
   1   5   1   28.30    1.90
  -1   5  -1   29.20    2.00
  -1   5  -1   29.10    2.10
   1   5   1   30.40    1.90
   1   5   1   29.60    2.00
   1   5   1   28.50    1.80
  -1   5  -1   25.90    2.00
   2  -5   1  194.68   11.90
   3  -5   1 1511.75  144.29
   3  -5   1 1327.47   96.89
  -3  -5  -1 1573.44  129.09
  -3  -5  -1 1543.15  126.39
   3   5   1 1544.25   93.89
   3   5   1 1619.14  128.49
  -3   5  -1 1230.18  154.68
  -3   5  -1 1481.35   97.49
   4  -5   1   33.90    2.60
  -4   5  -1   30.40    2.60
   5  -5   1   34.20    3.30
   5  -5   1   26.00    2.60
  -5  -5  -1   27.10    2.70
  -5  -5  -1   27.60    2.40
   5  -5   1   26.30    2.30
  -5  -5  -1   25.10    2.60
  -5   5  -1   23.40    2.20
  -5   5  -1   27.40    2.50
   5   5   1   31.00    2.60
  -5   5  -1   33.10    2.70
   5   5   1   27.80    2.70
   6  -5   1  131.39    8.90
  -6  -5  -1  130.19    8.90
   6  -5   1  129.19    9.30
   6  -5   1  132.09    9.40
  -6   5  -1  138.49    8.90
   6   5   1  141.49    9.00
  -6   5  -1  147.09    9.10
   6   5   1  151.38    9.00
  -6   5  -1  144.69    9.10
   6   5   1  154.98    9.30
  -6   5  -1  152.88   10.20
   7  -5   1  447.66   26.80
   7  -5   1  451.95   27.00
   7  -5   1  438.96   27.30
  -7  -5  -1  453.45   27.00
   7   5   1  431.76   26.80
  -7   5  -1  434.56   26.90
  -7   5  -1  438.46   26.80
  -7   5  -1  447.66   26.80
  -7   5  -1  449.06   27.00
  -8  -5  -1   21.10    3.00
   8  -5   1   16.00    2.80
   8  -5   1   16.30    3.00
  -8  -5  -1   17.10    2.70
   8  -5   1   20.40    3.20
   8   5   1   22.40    3.10
  -8   5  -1   23.70    3.10
  -8   5  -1   25.20    2.90
  -8   5  -1   23.10    3.40
   8   5   1   27.20    3.10
  -8   5  -1   21.50    2.60
   8   5   1   24.30    4.60
   9  -5   1   15.40    2.70
  -9  -5  -1   18.70    2.60
   9  -5   1   12.10    3.10
  -9  -5  -1   17.20    3.10
  -9  -5  -1   15.30    2.70
   9   5   1   22.30    3.10
  -9   5  -1   19.90    2.60
   9   5   1   19.50    3.10
  -9   5  -1   20.00    2.90
  -9   5  -1   16.10    2.70
  -9   5  -1   20.60    2.80
   9   5   1   22.50    3.30
  10  -5   1   24.50    4.00
 -10  -5  -1   30.30    4.60
  10  -5   1   33.90    4.00
 -10  -5  -1   28.40    3.90
  10  -5   1   23.70    3.80
 -10  -5  -1   24.90    3.50
 -10   5  -1   27.30    3.70
  10   5   1   29.50    4.10
  10   5   1   34.10    4.00
 -10   5  -1   26.70    3.10
 -10   5  -1   28.00    3.60
 -10   5  -1   29.40    3.10
  10   5   1   24.90    3.90
  11  -5   1   12.10    2.80
  11  -5   1   10.20    2.80
 -11  -5  -1    9.90    3.40
  11  -5   1    8.00    3.70
 -11   5  -1   11.60    2.80
  11   5   1   12.30    3.00
 -11   5  -1   10.30    1.90
  11   5   1   11.10    2.80
 -11   5  -1   11.50    1.90
  11   5   1   10.30    2.90
  11  -6  -1   21.50    3.40
  11  -6  -1   21.60    6.90
  11  -6  -1   27.70    4.20
 -11  -6   1   27.60    3.90
  11   6  -1   24.30    3.80
 -11   6   1   21.80    3.20
 -11   6   1   25.00    3.60
  11   6  -1   23.80    3.60
  11   6  -1   27.20    3.60
 -11   6   1   26.50    4.10
 -10  -6   1   36.60    3.90
  10  -6  -1   40.00    4.30
  10  -6  -1   26.90    4.00
 -10  -6   1   30.20    4.70
  10  -6  -1   29.10    4.50
 -10  -6   1   38.10    4.30
 -10   6   1   31.70    3.40
 -10   6   1   31.10    4.20
 -10   6   1   32.10    3.50
 -10   6   1   41.30    4.50
  10   6  -1   34.00    4.20
  10   6  -1   27.40    4.30
  10   6  -1   38.40    4.30
 -10   6   1   41.20    3.80
   9  -6  -1   -0.20    2.00
   9  -6  -1    9.00    2.20
  -9  -6   1    5.30    2.50
   9  -6  -1    3.00    2.80
  -9  -6   1    4.50    1.70
  -9  -6   1    4.60    2.00
   9   6  -1    9.10    2.20
  -9   6   1    7.30    2.20
  -9   6   1    5.80    2.00
  -9   6   1    7.20    1.80
   9   6  -1    7.30    2.30
  -9   6   1    3.30    1.50
  -9   6   1    4.40    1.70
  -8  -6   1  177.58   11.90
  -8  -6   1  174.38   12.10
  -8  -6   1  180.68   12.10
   8  -6  -1  168.78   12.00
   8  -6  -1  166.88   12.00
   8  -6  -1  172.48   12.60
  -8   6   1  196.28   12.10
   8   6  -1  204.08   12.00
  -8   6   1  207.18   11.80
  -8   6   1  189.98   12.10
   8   6  -1  198.68   12.30
  -8   6   1  200.88   12.00
   8   6  -1  184.58   12.00
  -7  -6   1  170.48   10.10
  -7  -6   1  167.18   10.00
   7  -6  -1  176.48   10.10
   7  -6  -1  178.58   10.70
  -7   6   1  166.98   10.10
  -7   6   1  139.59    9.70
  -7   6   1  137.19   10.00
   7   6  -1  139.89   10.20
   7   6  -1  136.89    9.90
  -7   6   1  144.49    9.80
  -7   6   1  161.58   10.20
   7   6  -1  145.19    9.90
   6  -6  -1   92.49    7.20
  -6  -6   1   97.99    6.60
  -6  -6   1   93.39    7.20
   6  -6  -1   91.29    6.60
  -6  -6   1   92.29    6.70
   6  -6  -1   95.89    6.80
  -6   6   1  115.69    7.30
   6   6  -1  107.29    6.70
  -6   6   1  102.49    6.80
   6   6  -1  108.39    6.60
  -6   6   1  103.59    6.80
   6   6  -1  110.29    7.00
  -6   6   1   93.29    6.40
  -5  -6   1   34.50    2.90
  -5  -6   1   36.20    2.80
   5  -6  -1   29.10    2.80
  -5  -6   1   35.30    3.00
   5  -6  -1   37.70    3.00
   5  -6  -1   34.50    3.60
  -5   6   1   36.40    2.90
   5   6  -1   37.50    2.90
  -5   6   1   30.50    3.10
   5   6  -1   38.00    2.80
  -5   6   1   33.20    3.30
   5   6  -1   36.10    3.20
  -5   6   1   33.00    2.60
  -4  -6   1  107.49    7.00
  -4  -6   1  107.69    6.80
   4  -6  -1  121.19    7.30
   4  -6  -1  108.09    6.90
  -4  -6   1  111.39    6.80
  -4   6   1   99.19    6.80
  -4   6   1  117.79    7.10
   4   6  -1   98.59    7.00
  -4   6   1  110.49    6.60
  -4   6   1  115.69    7.00
   4   6  -1   94.49    6.70
   4   6  -1  101.99    6.80
   3  -6  -1  417.66   37.40
   3  -6  -1  499.05   90.19
   3  -6  -1  422.36   38.40
  -3  -6   1  561.54   69.49
   3   6  -1  470.65   35.70
   3   6  -1  523.35   35.90
   3   6  -1  489.15   37.20
  -3   6   1  516.85   38.30
  -3   6   1  507.55   39.40
  -3   6   1  590.74  100.89
   3   6  -1  495.05   36.30
   2  -6  -1 1141.09   77.49
  -2  -6   1 1062.49   98.89
   2  -6  -1 1146.89  107.39
   2   6  -1 1159.28   72.19
   2   6  -1 1163.48  101.79
  -2   6   1 1031.40  104.29
  -2   6   1 1125.79   73.89
   1  -6  -1  941.11   83.69
   1  -6  -1  901.01   61.39
  -1  -6   1 1064.49   87.09
  -1  -6   1  946.71   60.29
  -1   6   1  955.10   85.19
   1   6  -1  958.40   61.19
  -1   6   1  964.60   61.69
   1   6  -1  998.90   88.29
   0  -6  -1   15.70    1.40
   0  -6   1   14.70    1.20
   0  -6   1   14.50    1.30
   0  -6   1   14.20    1.10
   0  -6  -1   13.80    0.90
   0  -6  -1   13.50    1.00
   0  -6   1   16.80    1.40
   0  -6   1   12.60    1.00
   0   6  -1   13.20    1.20
   0   6   1   13.10    1.00
   0   6   1   12.90    1.30
   0   6   1   13.60    1.00
   0   6  -1   15.10    1.40
   0   6   1   12.50    1.40
   0   6  -1   12.80    1.20
   0   6   1   12.70    1.10
   0   6  -1   15.20    1.20
   0   6  -1   12.70    1.10
   1  -6   1  152.88    8.80
   1  -6   1  153.58    8.80
   1   6   1  135.39    8.60
  -1   6  -1  134.39    8.80
   1   6   1  147.09    8.80
  -2  -6  -1  312.87   39.80
   2  -6   1  230.08   23.20
   2  -6   1  278.67   56.89
   2  -6   1  212.18   21.90
  -2  -6  -1  270.37   38.00
   2   6   1  253.57   19.10
  -2   6  -1  264.37   23.90
  -2   6  -1  258.87   23.50
   2   6   1  253.37   18.70
  -2   6  -1  201.08   86.09
   2   6   1  247.58   19.40
   3  -6   1  295.47   18.00
   4  -6   1  175.88   11.60
  -4  -6  -1  176.18   11.50
   4  -6   1  189.68   11.50
  -4  -6  -1  175.18   11.20
   4   6   1  202.78   11.30
  -5  -6  -1  213.08   13.80
  -5  -6  -1  211.18   13.90
   5  -6   1  206.68   13.60
   5  -6   1  215.08   14.10
   5   6   1  229.38   13.60
   5   6   1  220.28   13.70
  -5   6  -1  228.28   13.90
  -5   6  -1  219.78   13.60
  -5   6  -1  245.88   13.90
  -5   6  -1  252.27   13.90
  -6  -6  -1  507.45   30.80
  -6   6  -1  516.35   30.80
  -7  -6  -1   80.39    5.40
   7  -6   1   77.49    5.40
  -7  -6  -1   74.69    5.80
   7  -6   1   79.39    5.70
  -7  -6  -1   77.89    5.70
   7  -6   1   78.09    6.30
  -7   6  -1   88.09    5.90
  -7   6  -1   65.69    5.60
  -7   6  -1   77.49    5.60
   7   6   1   83.29    5.60
   7   6   1   70.69    5.40
   7   6   1   73.49    5.70
  -8  -6  -1   90.29    6.30
   8  -6   1   77.29    5.90
   8  -6   1   80.19    6.80
   8  -6   1   84.59    6.20
  -8  -6  -1   89.49    6.00
  -8  -6  -1   92.09    6.40
   8   6   1   75.39    6.00
  -8   6  -1   74.79    5.70
   8   6   1   78.69    6.20
  -8   6  -1   82.69    6.20
   8   6   1   80.49    6.00
  -9  -6  -1   26.30    4.20
  -9  -6  -1   20.90    3.40
   9  -6   1   30.70    3.60
   9  -6   1   21.30    3.30
   9  -6   1   21.10    3.80
  -9  -6  -1   25.50    3.10
   9   6   1   24.20    3.50
  -9   6  -1   28.00    3.00
  -9   6  -1   21.00    3.10
   9   6   1   27.10    3.70
  -9   6  -1   26.20    3.50
 -10  -6  -1    2.70    2.90
 -10  -6  -1    3.40    1.90
  10  -6   1    3.20    2.20
 -10  -6  -1    4.30    1.90
  10  -6   1    2.00    2.00
  10  -6   1    5.50    3.10
 -10   6  -1    5.90    1.70
 -10   6  -1    4.80    2.30
 -10   6  -1    5.10    1.70
  10   6   1    2.50    2.00
  10   6   1    3.60    2.30
  10   6   1    5.60    2.40
  11  -6   1   35.10    4.70
 -11  -6  -1   46.60    5.80
  11  -6   1   48.40    4.90
 -11   6  -1   45.90    4.10
  11   6   1   39.10    4.90
 -11   6  -1   41.50    3.90
 -11   6  -1   41.50    5.00
  11   6   1   49.40    5.00
  11   6   1   39.60    4.80
  11  -7  -1    2.50    3.60
  11  -7  -1   11.70    2.80
 -11  -7   1    6.20    3.20
 -11   7   1   11.20    2.10
  11   7  -1    7.20    4.30
 -11   7   1    6.20    2.60
  11   7  -1    8.80    2.80
 -11   7   1    7.10    2.10
  11   7  -1    6.50    2.60
  10  -7  -1    6.50    3.50
 -10  -7   1   12.80    2.40
 -10  -7   1   18.80    3.60
  10  -7  -1    6.50    2.40
  10  -7  -1   10.10    2.70
 -10  -7   1   13.60    3.20
 -10   7   1   15.10    2.30
  10   7  -1    8.30    2.50
 -10   7   1    9.90    2.50
  10   7  -1   14.50    2.70
 -10   7   1   13.40    2.20
  10   7  -1    9.90    2.50
  -9  -7   1   78.49    7.50
  -9  -7   1   81.79    6.00
  -9  -7   1   74.39    6.40
   9  -7  -1   68.99    7.10
  -9   7   1   78.39    5.70
   9   7  -1   90.79    6.20
  -9   7   1   83.39    7.20
  -9   7   1   79.89    6.20
  -9   7   1   78.19    5.90
   8  -7  -1  250.17   16.10
   8  -7  -1  253.27   16.80
  -8  -7   1  259.07   16.00
  -8  -7   1  262.67   16.40
  -8  -7   1  247.18   16.70
  -8   7   1  236.28   16.10
   8   7  -1  256.67   16.00
  -8   7   1  268.37   16.00
   8   7  -1  249.88   16.00
  -8   7   1  267.77   16.10
   8   7  -1  263.37   16.40
  -8   7   1  256.57   16.20
  -8   7   1  265.77   15.90
  -7  -7   1   62.99    5.10
   7  -7  -1   63.19    5.80
  -7  -7   1   62.69    5.10
  -7  -7   1   62.09    4.80
   7  -7  -1   60.29    5.10
  -7   7   1   65.19    4.60
  -7   7   1   71.29    5.40
  -7   7   1   69.09    5.00
  -7   7   1   69.29    5.20
   7   7  -1   74.29    5.00
   7   7  -1   64.79    4.90
   7   7  -1   68.89    5.30
  -6  -7   1  113.59    7.90
  -6  -7   1  108.99    8.00
   6  -7  -1  114.79    8.50
  -6  -7   1  107.99    7.80
   6  -7  -1  114.19    7.90
  -6   7   1  118.79    7.90
  -6   7   1  116.69    7.60
  -6   7   1  130.09    8.10
   6   7  -1  132.09    7.90
  -6   7   1  133.99    8.10
   6   7  -1  131.39    7.80
  -5  -7   1   77.19    5.10
  -5  -7   1   77.99    5.10
  -5  -7   1   76.79    5.30
   5  -7  -1   78.19    5.80
   5  -7  -1   78.89    5.30
  -5  -7   1   77.09    4.80
  -5   7   1   78.69    5.50
   5   7  -1   78.19    5.00
   5   7  -1   75.19    5.40
   5   7  -1   74.29    4.70
  -5   7   1   70.29    5.40
  -5   7   1   73.19    5.40
   5   7  -1   76.49    5.20
  -5   7   1   70.69    4.80
  -4  -7   1  207.68   12.60
  -4  -7   1  198.78   12.30
   4  -7  -1  214.88   12.80
   4  -7  -1  198.28   12.40
  -4  -7   1  210.28   12.20
   4   7  -1  208.58   12.30
  -4   7   1  210.08   12.60
   4   7  -1  183.88   12.50
   4   7  -1  183.88   12.20
   3  -7  -1  282.57   28.50
  -3  -7   1  406.26   60.19
   3  -7  -1  336.37   72.69
   3   7  -1  295.87   26.10
  -3   7   1  335.87   70.79
   3   7  -1  292.47   26.60
   3   7  -1  312.17   25.60
  -3   7   1  305.77   28.80
  -3   7   1  374.26   29.80
   2  -7  -1   31.80    2.40
  -2  -7   1   33.90    2.50
   2  -7  -1   33.50    3.00
  -2  -7   1   35.20    2.50
  -2  -7   1   33.00    2.30
   2  -7  -1   34.90    2.70
  -2   7   1   30.90    2.30
   2   7  -1   34.50    2.50
   2   7  -1   32.20    2.40
   2   7  -1   33.10    2.50
  -2   7   1   36.70    2.80
  -2   7   1   30.20    2.70
  -1  -7   1  742.33   49.40
   1  -7  -1  738.33   50.79
   1  -7  -1  695.63   51.39
   1  -7  -1  891.21   78.29
  -1  -7   1  891.31   78.79
   1   7  -1  797.92   50.79
  -1   7   1  788.82   51.39
  -1   7   1  766.22   77.79
   1   7  -1  709.23   77.19
   0  -7   1  680.53   72.19
   0  -7  -1  644.44   59.09
   0  -7   1  670.23   45.80
   0  -7   1  676.13   44.80
   0  -7  -1  683.93   42.90
   0   7   1  646.14   44.10
   0   7  -1  684.93   75.39
   0   7  -1  675.03   46.30
   0   7   1  754.52   70.29
   0   7  -1  670.23   47.20
   1  -7   1  199.78   11.30
   1   7   1  178.18   11.30
  -1   7  -1  180.38   11.30
   1   7   1  186.68   11.30
  -2  -7  -1   32.00    2.40
   2  -7   1   34.20    2.70
  -2  -7  -1   34.80    2.40
  -2  -7  -1   32.00    2.10
   2  -7   1   33.00    2.70
  -2   7  -1   30.30    2.40
  -2   7  -1   30.10    2.60
   2   7   1   32.90    2.30
   2   7   1   34.10    2.20
   2   7   1   30.70    3.00
   2   7   1   29.20    2.30
  -2   7  -1   30.40    2.50
  -3  -7  -1  514.65   64.39
   3  -7   1  463.65   41.40
  -3  -7  -1  609.24   67.79
   3  -7   1  444.76   41.60
   3  -7   1  468.65   90.09
   3   7   1  514.65   37.50
  -3   7  -1  522.55   41.70
   3   7   1  510.55   36.70
  -3   7  -1  490.65   97.59
   3   7   1  533.35   37.00
  -3   7  -1  540.95   43.20
   3   7   1  520.95   36.20
  -4  -7  -1   35.90    2.80
  -4  -7  -1   37.40    2.70
  -4  -7  -1   35.00    3.00
   4  -7   1   42.70    3.20
   4  -7   1   36.70    2.70
   4   7   1   44.10    3.00
  -4   7  -1   41.10    3.10
   4   7   1   42.90    3.20
   4   7   1   40.90    2.60
   5  -7   1   84.39    5.70
  -5  -7  -1   79.89    5.80
   5  -7   1   77.29    5.60
   5  -7   1   78.49    5.30
  -5  -7  -1   79.09    5.60
   5  -7   1   75.49    6.10
  -5  -7  -1   82.79    5.40
   5   7   1   92.89    5.60
   5   7   1   85.79    5.80
   5   7   1   88.39    5.40
  -5   7  -1   84.39    5.70
  -5   7  -1   86.19    5.90
  -5   7  -1   84.69    5.80
  -6  -7  -1   17.20    2.00
   6  -7   1   16.60    2.80
  -6  -7  -1   18.10    2.70
   6  -7   1   16.10    2.40
  -6  -7  -1   17.10    2.30
  -6   7  -1   13.80    2.10
   6   7   1   14.80    2.40
  -6   7  -1   14.80    2.10
   6   7   1   19.40    2.40
   6   7   1   16.90    2.20
  -6   7  -1   14.70    2.30
   7  -7   1  592.64   36.40
   7  -7   1  589.74   36.90
  -7  -7  -1  624.54   36.60
  -7   7  -1  619.64   36.50
   8  -7   1    9.60    2.20
  -8  -7  -1   12.00    2.60
   8  -7   1    7.70    1.90
  -8  -7  -1   13.50    2.30
   8  -7   1   10.20    2.70
  -8  -7  -1   11.80    1.90
   8   7   1    9.70    2.00
   8   7   1    8.30    1.90
  -8   7  -1   11.40    2.30
  -8   7  -1   10.00    2.00
   9  -7   1    0.20    2.70
  -9  -7  -1    1.90    2.50
   9  -7   1    2.70    2.00
  -9  -7  -1    3.10    2.60
  -9  -7  -1    2.30    2.40
   9   7   1    7.00    2.00
  -9   7  -1    4.40    1.70
  -9   7  -1    4.30    1.70
  -9   7  -1    5.60    2.70
   9   7   1    6.70    2.10
   9   7   1    6.30    2.00
  -9   7  -1    4.80    2.30
 -10  -7  -1   83.99    6.90
  10  -7   1   72.69    6.20
  10  -7   1   77.59    6.30
  10  -7   1   74.79    7.20
 -10   7  -1   77.29    5.70
  10   7   1   79.99    6.20
  10   7   1   71.69    6.40
 -10   7  -1   81.79    6.30
 -10   7  -1   71.59    6.50
  10   7   1   78.89    6.20
  11  -7   1    3.90    2.40
  11  -7   1    0.70    3.10
  11  -7   1    2.00    2.20
 -11  -7  -1   -1.30    3.00
 -11   7  -1    2.30    1.70
 -11   7  -1    2.00    2.30
  11   7   1   -0.60    4.00
  11   7   1    5.90    2.60
 -11   7  -1    1.70    1.80
  11   7   1    2.40    2.30
  11  -8  -1    6.50    2.70
  11  -8  -1    2.20    3.50
 -11  -8   1    2.30    3.30
  11   8  -1    5.50    2.60
 -11   8   1    9.60    2.10
  11   8  -1    7.90    2.60
  11   8  -1    8.30    2.60
 -11   8   1    6.30    2.10
 -11   8   1    5.70    2.60
  10  -8  -1    1.90    3.20
 -10  -8   1    2.20    2.70
  10  -8  -1    5.60    2.40
 -10   8   1    3.50    1.80
  10   8  -1    3.10    2.10
  10   8  -1    6.10    2.40
  10   8  -1    2.00    2.20
 -10   8   1    1.80    2.10
   9  -8  -1   34.10    5.40
  -9  -8   1   41.70    4.10
   9  -8  -1   43.40    4.20
   9   8  -1   33.60    3.90
  -9   8   1   33.90    4.20
  -9   8   1   32.60    4.00
   9   8  -1   39.90    4.30
  -9   8   1   34.30    3.80
   9   8  -1   37.70    4.10
  -9   8   1   34.90    4.10
  -8  -8   1  228.88   13.50
  -8  -8   1  234.78   14.00
   8  -8  -1  220.98   13.60
   8  -8  -1  218.18   14.40
   8   8  -1  213.68   13.70
  -8   8   1  190.38   13.60
  -8   8   1  207.78   13.70
  -8   8   1  209.68   13.30
  -8   8   1  217.78   13.50
   8   8  -1  200.48   13.40
   8   8  -1  204.68   13.90
  -8   8   1  217.18   14.10
   7  -8  -1   90.29    6.20
   7  -8  -1   92.29    7.10
  -7  -8   1   93.99    6.30
  -7  -8   1   87.39    6.20
  -7  -8   1   88.39    5.90
   7   8  -1   82.79    6.00
  -7   8   1   82.69    6.40
  -7   8   1   80.09    5.60
   7   8  -1   82.69    6.40
  -7   8   1   93.09    6.40
  -7   8   1   79.99    6.10
   7   8  -1   78.09    5.90
  -6  -8   1   21.20    2.40
  -6  -8   1   18.20    2.50
   6  -8  -1   20.80    2.80
  -6  -8   1   19.70    2.30
   6  -8  -1   19.00    3.00
  -6   8   1   18.90    1.80
  -6   8   1   19.30    2.40
   6   8  -1   22.40    2.80
   6   8  -1   21.30    2.60
  -6   8   1   21.40    3.20
   6   8  -1   23.10    2.40
  -6   8   1   22.60    2.90
   5  -8  -1  181.48   11.90
   5  -8  -1  185.58   12.40
  -5  -8   1  182.28   11.60
  -5  -8   1  196.68   11.80
  -5  -8   1  194.18   11.80
  -5  -8   1  191.28   12.10
  -5   8   1  197.18   12.10
   5   8  -1  211.78   12.30
  -5   8   1  187.68   11.60
  -5   8   1  180.58   11.90
   5   8  -1  191.68   12.10
   5   8  -1  199.58   11.90
  -5   8   1  184.58   12.10
   5   8  -1  204.88   11.70
   4  -8  -1   32.00    2.60
  -4  -8   1   27.50    2.60
   4  -8  -1   24.50    3.20
  -4  -8   1   29.00    2.40
   4   8  -1   33.70    2.80
   4   8  -1   33.00    2.20
   3  -8  -1  199.98   12.70
  -3  -8   1  212.48   12.50
  -3  -8   1  185.38   12.30
   3  -8  -1  190.88   12.70
  -3   8   1  187.18   12.40
  -3   8   1  219.08   12.70
  -3   8   1  213.98   12.70
   3   8  -1  228.08   12.70
   3   8  -1  214.48   12.40
   3   8  -1  193.28   12.40
  -2  -8   1 1159.18  106.89
   2  -8  -1 1072.49   76.79
  -2  -8   1 1161.38   73.39
   2  -8  -1 1143.59  113.09
  -2   8   1 1219.18   78.39
   2   8  -1 1171.18   75.09
  -2   8   1 1205.28   77.49
   2   8  -1 1063.89  107.19
  -2   8   1 1139.79  115.29
   1  -8  -1  136.89    8.90
  -1  -8   1  136.39    8.90
  -1  -8   1  136.69    8.90
   1  -8  -1  130.39    8.80
  -1  -8   1  140.59    9.10
   1  -8  -1  141.49    9.20
   1  -8  -1  147.59    9.30
   1   8  -1  166.88    9.00
   1   8  -1  166.98    9.00
   1   8  -1  166.48    9.20
   0  -8  -1   39.10    3.00
   0  -8  -1   35.90    2.30
   0  -8   1   33.40    2.30
   0  -8  -1   33.80    2.20
   0  -8   1   35.60    2.50
   0  -8   1   33.70    2.40
   0  -8  -1   35.70    2.70
   0   8  -1   32.30    2.50
   0   8  -1   35.80    2.50
   0   8  -1   34.80    2.30
   0   8   1   32.70    2.30
   0   8  -1   34.30    2.50
   0   8   1   30.90    2.60
   0   8   1   36.30    2.40
   0   8   1   34.50    2.70
   0   8  -1   38.30    2.70
   0   8   1   33.10    2.30
  -1  -8  -1  678.03   59.09
   1  -8   1  698.53   78.19
   1  -8   1  545.65   43.40
  -1   8  -1  585.14   45.60
   1   8   1  622.94   41.10
   1   8   1  636.84   40.50
  -1   8  -1  604.64   45.20
  -1   8  -1  711.93   84.39
   2  -8   1  756.72   88.39
  -2   8  -1  552.54   43.60
   2   8   1  526.25   37.40
   2   8   1  576.84   37.30
  -2   8  -1  577.24  102.99
   2   8   1  463.05   57.59
   2   8   1  518.25   37.20
  -2   8  -1  545.05   42.50
  -3  -8  -1  156.78   10.40
  -3  -8  -1  186.08   10.50
   3  -8   1  167.48   10.70
  -3  -8  -1  170.78   10.60
   3  -8   1  175.58   10.80
  -3  -8  -1  166.58   10.30
   3   8   1  158.48   10.30
   3   8   1  181.48   10.40
  -3   8  -1  166.38   10.70
   3   8   1  163.88   10.30
  -3   8  -1  180.18   10.60
   4  -8   1  205.38   12.10
   4   8   1  203.98   12.60
   4   8   1  189.98   12.30
   4   8   1  198.78   12.20
   4   8   1  224.88   12.30
  -4   8  -1  193.78   12.50
  -4   8  -1  205.68   12.60
  -4   8  -1  191.08   12.40
   5  -8   1   33.20    3.90
  -5  -8  -1   37.40    3.30
   5  -8   1   38.20    3.20
  -5  -8  -1   35.00    3.10
  -5  -8  -1   39.80    2.90
   5  -8   1   35.70    3.30
   5  -8   1   35.90    2.80
   5   8   1   43.60    3.30
  -5   8  -1   42.10    3.20
  -6  -8  -1  438.26   26.60
   6  -8   1  430.76   27.00
   6  -8   1  430.96   26.40
  -6   8  -1  443.56   26.70
   6   8   1  465.45   26.80
  -6   8  -1  432.96   26.60
   6   8   1  437.86   26.50
  -7  -8  -1   59.79    4.30
   7  -8   1   57.69    4.40
  -7  -8  -1   63.29    4.80
   7  -8   1   62.99    5.00
   7  -8   1   56.49    5.50
  -7  -8  -1   59.99    4.80
   7   8   1   52.99    4.70
  -7   8  -1   54.29    4.80
  -7   8  -1   58.69    4.70
   7   8   1   57.89    4.50
  -7   8  -1   58.29    4.90
   7   8   1   51.29    4.30
  -8  -8  -1  166.98   11.30
  -8  -8  -1  166.58   10.80
  -8  -8  -1  179.48   11.20
   8  -8   1  156.58   10.80
   8  -8   1  155.28   11.00
   8  -8   1  147.89   11.60
   8   8   1  174.98   11.20
   8   8   1  186.58   10.90
  -8   8  -1  179.78   11.10
  -8   8  -1  163.38   11.10
   8   8   1  168.58   10.80
   9  -8   1    8.20    2.30
  -9  -8  -1   13.30    2.90
  -9  -8  -1    7.10    2.10
  -9  -8  -1    9.10    1.90
   9  -8   1    7.70    3.00
  -9   8  -1   10.00    2.40
  -9   8  -1    7.20    1.90
  -9   8  -1    5.90    2.40
  10  -8   1    3.10    2.20
  10  -8   1    8.00    3.50
 -10  -8  -1    9.20    3.10
  10  -8   1    6.80    2.40
  10   8   1    9.30    2.50
 -10   8  -1    5.50    1.90
  10   8   1    5.80    2.30
  10   8   1    7.40    2.30
 -10   8  -1    8.30    2.50
 -10   8  -1    5.50    1.90
  11  -8   1  111.69    7.90
  11  -8   1   88.19    8.80
 -11   8  -1  101.09    8.00
  11   8   1   98.09    8.00
 -11   8  -1   97.89    7.10
  11   8   1   90.29    7.50
  11   8   1  106.29    7.70
 -11   8  -1   96.49    7.10
  11  -9  -1    7.10    2.80
  11  -9  -1    3.80    3.70
 -11  -9   1    6.80    4.80
  11   9  -1    2.00    2.20
  11   9  -1    1.40    2.40
 -11   9   1    2.30    2.30
 -11   9   1    2.30    2.40
 -11   9   1    6.60    2.00
  11   9  -1    1.00    2.40
  10  -9  -1   64.69    5.80
  10  -9  -1   62.39    7.20
 -10  -9   1   76.09    6.40
  10   9  -1   70.39    5.80
 -10   9   1   69.69    5.80
 -10   9   1   72.49    5.60
 -10   9   1   65.79    6.00
  10   9  -1   64.39    5.70
  10   9  -1   69.29    6.20
  -9  -9   1   51.79    4.50
   9  -9  -1   55.59    4.90
  -9  -9   1   59.49    5.20
  -9  -9   1   51.99    4.90
  -9   9   1   53.19    5.00
  -9   9   1   53.29    4.70
   9   9  -1   54.09    5.10
  -9   9   1   50.89    4.90
   9   9  -1   56.49    4.80
  -9   9   1   46.00    4.90
   9   9  -1   48.30    4.60
   8  -9  -1   40.40    4.80
  -8  -9   1   47.90    4.70
  -8  -9   1   41.40    4.50
   8  -9  -1   40.40    5.60
  -8  -9   1   44.40    4.20
  -8   9   1   55.49    3.80
  -8   9   1   54.29    4.60
  -8   9   1   52.69    4.80
  -8   9   1   59.49    4.90
   8   9  -1   57.49    4.40
  -8   9   1   48.50    4.50
   8   9  -1   55.39    4.40
   8   9  -1   61.19    4.90
  -7  -9   1    5.70    1.40
  -7  -9   1    4.80    1.90
   7  -9  -1    4.80    1.90
  -7  -9   1    3.10    1.40
   7  -9  -1    2.90    2.90
   7   9  -1    3.80    1.40
  -7   9   1    2.00    1.90
  -7   9   1    1.50    1.80
  -7   9   1    1.10    0.90
   7   9  -1    3.70    1.60
   7   9  -1    1.40    1.90
  -7   9   1    2.50    1.50
  -6   9   1   54.69    4.70
  -6   9   1   50.09    4.20
   6   9  -1   54.49    4.00
   6   9  -1   57.09    4.20
  -6   9   1   54.59    4.60
   6   9  -1   60.19    4.50
  -6   9   1   48.70    3.60
   5  -9  -1   54.59    4.50
   5  -9  -1   43.80    3.70
  -5  -9   1   48.10    3.80
  -5  -9   1   48.60    3.70
  -5   9   1   46.80    4.00
  -5   9   1   44.50    3.60
  -5   9   1   47.40    4.00
   5   9  -1   45.40    3.90
   5   9  -1   46.20    3.60
   5   9  -1   42.70    3.60
   4  -9  -1  708.93   58.49
   4  -9  -1  743.83  132.29
   4  -9  -1  731.83   57.49
  -4  -9   1  794.62  101.49
  -4  -9   1  787.72   98.59
  -4   9   1  762.52   56.89
   4   9  -1  617.94   51.69
   4   9  -1  728.73   53.59
   4   9  -1  822.32   53.59
  -4   9   1  804.82  136.09
   4   9  -1  644.04   53.29
  -4   9   1  802.92   58.99
  -3  -9   1  165.58   10.10
   3  -9  -1  157.28    9.90
   3  -9  -1  166.68   10.20
  -3  -9   1  153.38    9.70
   3  -9  -1  162.68   10.30
  -3  -9   1  172.58   10.00
  -3   9   1  148.09   10.10
   3   9  -1  174.18    9.90
   3   9  -1  157.68   10.00
   3   9  -1  143.99    9.80
  -3   9   1  160.68   10.10
   2  -9  -1 2124.09  174.38
   2  -9  -1 2069.69  133.29
  -2  -9   1 2376.06  170.38
  -2  -9   1 2102.29  128.99
  -2   9   1 1977.70  176.28
   2   9  -1 2088.79  131.09
  -2   9   1 2035.50  133.09
  -1  -9   1  143.09    7.90
  -1   9   1  116.19    8.00
   1   9  -1  120.69    7.80
   0  -9  -1  249.08   14.90
   0  -9  -1  232.78   14.60
   0  -9   1  238.58   14.80
   0  -9   1  232.28   14.80
   0   9  -1  260.37   14.90
   0   9   1  262.07   14.90
   1  -9   1  154.78   10.00
   1  -9   1  154.98   10.30
  -1  -9  -1  145.09   10.00
   1  -9   1  157.98   10.10
   1   9   1  159.48   10.10
  -1   9  -1  172.08   10.00
  -1   9  -1  155.48   10.00
   1   9   1  169.38   10.00
   1   9   1  159.98    9.90
   1   9   1  175.58    9.80
  -1   9  -1  174.28    9.70
  -1   9  -1  171.48   10.20
  -2  -9  -1   10.80    1.50
   2  -9   1   14.10    2.10
   2  -9   1   12.80    1.50
  -2  -9  -1   12.60    1.20
  -2  -9  -1   13.80    1.80
   2  -9   1   17.00    1.90
   2  -9   1   16.20    2.30
  -2   9  -1   16.10    2.00
   2   9   1   15.10    1.50
   2   9   1   17.30    1.80
   2   9   1   14.50    1.70
   2   9   1   15.80    1.50
  -2   9  -1   11.00    1.60
  -2   9  -1   14.40    1.70
  -3   9  -1  273.17   16.60
  -4  -9  -1   30.90    2.70
  -4  -9  -1   29.90    2.30
  -4  -9  -1   28.50    2.50
  -4  -9  -1   28.40    2.30
   4  -9   1   30.60    2.90
   4  -9   1   37.60    3.40
   4   9   1   26.30    2.70
  -4   9  -1   27.10    2.60
   4   9   1   31.60    2.30
   5  -9   1   28.90    3.70
   5  -9   1   32.00    3.20
   5  -9   1   28.10    2.90
   5   9   1   33.40    3.10
  -5   9  -1   32.10    2.90
   5   9   1   34.70    2.80
   6  -9   1   19.40    2.60
  -6  -9  -1   20.60    2.20
  -6  -9  -1   20.40    2.60
   6  -9   1   19.10    3.00
  -6  -9  -1   18.90    2.70
  -6   9  -1   20.90    3.20
   6   9   1   19.70    2.70
   6   9   1   19.20    2.50
  -6   9  -1   20.20    2.60
  -6   9  -1   18.70    2.40
   6   9   1   19.30    2.30
   7  -9   1  369.46   20.90
  -7  -9  -1  354.56   20.60
  -7  -9  -1  376.86   20.90
   7  -9   1  314.17   20.60
  -7  -9  -1  352.16   21.20
   7   9   1  319.07   20.60
  -7   9  -1  351.86   21.30
  -7   9  -1  296.37   20.80
  -7   9  -1  345.07   20.90
   7   9   1  311.27   20.50
  -8  -9  -1   57.39    4.80
   8  -9   1   60.29    4.90
  -8  -9  -1   63.99    5.10
   8  -9   1   47.00    5.70
  -8  -9  -1   56.49    4.30
  -8   9  -1   46.70    4.90
  -8   9  -1   53.79    4.80
   8   9   1   53.89    4.60
  -8   9  -1   48.90    4.70
   8   9   1   54.29    4.80
   8   9   1   48.90    4.30
  -9  -9  -1    0.20    2.50
  -9  -9  -1    0.10    1.60
   9  -9   1   -1.50    1.60
  -9  -9  -1    1.00    1.50
   9  -9   1    5.00    2.10
   9  -9   1   -0.50    2.80
  -9   9  -1    1.20    2.10
   9   9   1    5.30    1.90
  -9   9  -1    1.60    1.90
   9   9   1    4.30    1.90
   9   9   1    4.50    2.00
  -9   9  -1    3.40    1.70
  -9   9  -1    0.70    1.70
 -10  -9  -1   55.89    5.60
  10  -9   1   52.29    4.80
  10  -9   1   36.60    4.10
  10  -9   1   39.70    6.00
 -10   9  -1   44.70    4.40
 -10   9  -1   47.00    5.00
 -10   9  -1   40.60    4.50
  10   9   1   46.00    4.50
  10   9   1   42.70    4.90
  10   9   1   55.79    4.80
  11  -9   1   13.50    3.00
 -11  -9  -1   15.40    3.60
  11  -9   1    9.10    3.90
  11   9   1    7.00    2.50
 -11   9  -1    8.00    2.80
 -11   9  -1    9.90    2.30
  11   9   1    6.60    2.70
 -11   9  -1    9.60    2.20
  11 -10  -1   10.50    4.30
 -11  10   1   17.70    2.80
 -11  10   1   14.80    2.70
  11  10  -1   17.40    3.00
  10 -10  -1   56.59    5.00
  10 -10  -1   37.20    6.30
 -10 -10   1   51.79    5.50
  10  10  -1   52.49    4.80
  10  10  -1   42.70    5.00
 -10  10   1   56.59    5.10
  10  10  -1   46.60    5.20
 -10  10   1   44.30    4.60
 -10  10   1   40.70    5.00
  -9 -10   1   30.00    3.50
  -9 -10   1   21.60    3.50
   9 -10  -1   21.80    3.10
  -9 -10   1   23.60    3.10
  -9  10   1   23.80    3.70
   9  10  -1   21.90    3.20
  -9  10   1   25.50    3.50
  -9  10   1   22.70    3.10
  -9  10   1   23.50    3.20
   9  10  -1   21.70    3.40
   9  10  -1   18.90    2.90
  -8 -10   1  272.37   16.80
   8 -10  -1  248.58   17.20
  -8 -10   1  262.17   16.20
   8 -10  -1  259.47   16.50
  -8  10   1  273.97   16.50
   8  10  -1  259.77   16.30
  -8  10   1  255.17   16.50
   8  10  -1  258.67   16.20
  -8  10   1  249.68   16.50
   8  10  -1  266.77   16.70
  -8  10   1  267.07   16.60
  -7 -10   1  206.98   12.60
   7 -10  -1  193.28   13.10
   7 -10  -1  198.58   12.40
  -7 -10   1  216.78   12.30
  -7 -10   1  212.28   12.20
  -7  10   1  187.18   12.50
  -7  10   1  184.68   12.50
   7  10  -1  190.88   12.50
  -7  10   1  176.08   12.30
   7  10  -1  186.78   12.60
   7  10  -1  168.98   12.00
   6 -10  -1   55.79    4.30
  -6 -10   1   48.90    4.30
  -6 -10   1   51.09    3.60
  -6 -10   1   45.00    3.90
  -6 -10   1   55.59    3.90
   6 -10  -1   46.10    5.10
   6  10  -1   52.19    3.80
  -6  10   1   53.79    4.60
  -6  10   1   50.59    3.40
  -6  10   1   53.29    4.20
   6  10  -1   56.69    4.50
   6  10  -1   52.89    4.00
  -5 -10   1   63.39    4.60
   5 -10  -1   61.49    4.80
  -5 -10   1   74.19    4.60
  -5 -10   1   60.29    4.90
   5 -10  -1   72.19    5.60
  -5  10   1   66.99    4.80
   5  10  -1   65.89    4.60
   5  10  -1   67.89    5.10
  -4 -10   1   78.59    6.00
   4 -10  -1   81.79    6.40
  -4 -10   1   81.59    5.70
  -4 -10   1   80.49    5.80
  -4  10   1   90.39    5.90
   4  10  -1  103.39    5.90
   4  10  -1   96.49    5.70
   4  10  -1   95.69    6.20
  -4  10   1   96.29    6.30
  -3 -10   1  841.02   95.79
  -3 -10   1  951.40   96.49
   3 -10  -1 1013.30  113.39
   3 -10  -1  688.13   58.69
   3 -10  -1  765.82   60.89
  -3  10   1  838.72   59.89
  -3  10   1  804.62  111.09
   3  10  -1  623.54   91.29
   3  10  -1  829.82   57.59
   3  10  -1  813.62   56.59
  -3  10   1  855.31   61.29
   2 -10  -1  493.25   41.00
  -2 -10   1  575.94   71.89
   2 -10  -1  535.45   40.60
  -2 -10   1  572.04   36.40
   2 -10  -1  547.15   77.69
   2  10  -1  496.15   38.80
  -2  10   1  497.55   40.50
   2  10  -1  474.55   37.60
  -2  10   1  520.15   94.89
   2  10  -1  356.56   74.09
  -2  10   1  520.45   40.50
  -1 -10   1  126.79    8.00
   1 -10  -1  128.29    8.00
  -1 -10   1  132.39    8.10
  -1 -10   1  144.29    8.50
   1 -10  -1  142.09    8.60
  -1 -10   1  121.39    8.20
   1 -10  -1  129.29    8.10
   1  10  -1  129.99    8.20
   1  10  -1  134.29    8.20
  -1  10   1  119.19    7.90
  -1  10   1  142.39    8.50
   1  10  -1  134.69    8.40
  -1  10   1  141.49    8.40
  -1  10   1  125.59    8.10
   0 -10   1  121.59    7.60
   0 -10   1  121.69    7.50
   0 -10   1  131.69    8.00
   0 -10   1  117.09    7.50
   0 -10  -1  130.89    8.00
   0 -10   1  117.19    7.70
   0 -10  -1  121.39    7.80
   0 -10  -1  118.19    7.40
   0 -10  -1  115.29    7.30
   0  10   1  121.29    7.60
   0  10   1  123.89    7.50
   0  10   1  120.99    7.70
   0  10   1  116.59    7.50
   0  10  -1  123.59    7.80
   0  10   1  122.29    7.80
   0  10  -1  124.39    7.50
   0  10  -1  120.19    7.60
   0  10  -1  127.49    7.60
   0  10  -1  122.19    7.70
  -1 -10  -1  116.79    7.30
   1 -10   1  116.49    7.30
   1 -10   1  111.49    7.40
   1 -10   1  112.49    7.10
   1 -10   1  113.99    7.00
   1  10   1  106.09    7.10
  -1  10  -1  116.99    6.80
  -1  10  -1  115.79    7.10
   1  10   1  116.69    6.90
   1  10   1  102.59    7.20
   1  10   1  104.79    7.00
  -1  10  -1  107.79    7.10
  -1  10  -1  117.09    7.40
  -2 -10  -1 1199.78   98.19
   2 -10   1  969.50   77.49
   2 -10   1 1002.70   76.19
   2 -10   1 1143.59  120.19
  -2 -10  -1 1074.49   92.19
  -2  10  -1 1186.48   78.99
  -2  10  -1  972.80  127.09
   2  10   1 1227.28   72.49
  -2  10  -1 1215.38   80.49
   3 -10   1   82.59    6.00
   3 -10   1   83.29    6.00
  -3 -10  -1   86.99    5.80
  -3 -10  -1   94.99    5.70
  -3 -10  -1   84.89    5.40
  -3  10  -1   91.99    5.80
   3  10   1   88.09    5.60
  -3  10  -1   79.49    6.00
  -4  10  -1  537.95   32.30
   5 -10   1  437.66   26.10
  -5 -10  -1  440.96   25.70
   5 -10   1  422.26   26.20
   5  10   1  433.66   25.60
  -5  10  -1  433.36   26.60
  -5  10  -1  435.76   26.00
   5  10   1  387.76   25.40
   6 -10   1  313.77   18.30
   6 -10   1  312.97   18.90
  -6 -10  -1  309.17   18.60
  -6 -10  -1  315.57   18.00
  -6 -10  -1  300.27   18.10
   6  10   1  283.07   18.00
  -6  10  -1  281.77   19.70
  -6  10  -1  279.77   18.30
   6  10   1  306.57   18.50
   6  10   1  285.67   17.90
  -6  10  -1  271.77   18.30
  -7 -10  -1   12.70    2.20
   7 -10   1    9.40    3.00
   7  10   1    8.10    1.60
   7  10   1    9.30    2.00
  -7  10  -1    4.30    1.70
   7  10   1    6.70    1.60
  -7  10  -1   10.70    2.10
  -8 -10  -1   56.09    5.10
   8 -10   1   47.10    5.90
  -8 -10  -1   55.19    4.40
   8 -10   1   53.29    4.90
  -8 -10  -1   47.50    4.90
  -8  10  -1   58.99    5.10
   8  10   1   61.09    4.70
   8  10   1   63.99    5.10
  -8  10  -1   59.49    5.00
   8  10   1   58.79    4.50
   9 -10   1    2.30    3.00
  -9 -10  -1    9.00    1.90
   9  10   1    5.80    2.20
  -9  10  -1    3.70    2.40
  -9  10  -1    4.90    2.00
  -9  10  -1    5.00    2.10
   9  10   1    4.50    1.80
   9  10   1    7.40    2.10
 -10 -10  -1   11.70    3.20
  10 -10   1   11.60    2.60
  10 -10   1    3.70    3.30
 -10  10  -1    9.40    2.70
 -10  10  -1    7.80    2.20
  10  10   1   11.50    2.50
  10  10   1    6.80    2.20
  10  10   1    5.80    2.30
 -10 -11   1   15.60    3.10
  10 -11  -1   15.40    2.90
  10  11  -1   13.60    2.60
 -10  11   1   16.30    3.20
  10  11  -1   14.80    2.90
 -10  11   1   17.80    2.80
 -10  11   1   14.30    2.70
  10  11  -1   11.80    2.80
   9 -11  -1   40.90    4.70
  -9 -11   1   27.80    3.30
  -9 -11   1   30.50    4.20
  -9 -11   1   28.20    4.00
   9  11  -1   30.50    3.50
  -9  11   1   25.50    3.90
  -9  11   1   36.20    4.70
  -9  11   1   30.10    4.20
  -9  11   1   32.10    3.80
   9  11  -1   31.10    3.70
   9  11  -1   35.50    4.10
   8 -11  -1   80.89    6.90
   8  11  -1   69.69    5.70
  -8  11   1   67.99    5.70
  -8  11   1   58.29    7.90
   8  11  -1   63.19    5.10
   8  11  -1   62.89    5.00
  -8  11   1   58.79    5.30
  -7 -11   1    5.00    1.40
   7 -11  -1    5.50    1.90
   7 -11  -1    5.60    2.90
  -7 -11   1    3.60    1.70
   7  11  -1    6.50    1.50
   7  11  -1    5.80    1.70
  -7  11   1    6.00    2.10
  -7  11   1    3.30    1.60
  -7  11   1    4.70    1.90
   7  11  -1    4.10    1.90
  -6 -11   1   82.09    5.90
   6 -11  -1   87.79    6.70
   6 -11  -1   88.49    5.70
  -6 -11   1   85.99    5.40
   6  11  -1   80.59    6.00
   6  11  -1   72.89    5.50
  -6  11   1   71.99    6.10
  -6  11   1   67.39    5.80
  -6  11   1   71.09    6.00
   5 -11  -1    0.80    2.10
   5 -11  -1    0.00    1.40
  -5 -11   1    0.80    1.00
  -5 -11   1    0.70    0.90
  -5 -11   1   -0.40    1.10
   5  11  -1    2.90    1.30
   5  11  -1    0.90    1.30
  -5  11   1    3.10    1.20
   5  11  -1    2.00    0.80
  -4 -11   1  381.56   24.60
   4 -11  -1  375.96   25.00
   4  11  -1  407.56   24.60
   4  11  -1  416.16   24.50
  -4  11   1  430.86   25.00
  -4  11   1  441.66   24.90
  -3 -11   1   36.60    2.90
   3 -11  -1   30.00    3.40
  -3 -11   1   34.80    2.90
   3 -11  -1   30.50    3.10
  -3 -11   1   31.60    2.50
   3 -11  -1   30.10    2.70
  -3  11   1   31.80    2.70
  -3  11   1   35.80    3.20
  -3  11   1   39.60    3.30
   3  11  -1   39.70    2.90
   3  11  -1   32.00    2.70
  -2 -11   1  820.82   95.59
   2 -11  -1  829.32  100.19
   2 -11  -1  730.83   59.59
  -2  11   1  864.21   61.39
  -2  11   1  890.31   62.19
  -2  11   1  773.92  106.29
   2  11  -1  872.41  104.69
   2  11  -1  879.31   59.09
   2  11  -1  920.71   60.69
   1 -11  -1  884.71   57.99
  -1 -11   1  895.21   57.99
  -1 -11   1  980.40  100.49
   1 -11  -1  793.12   58.99
   1 -11  -1  825.92   90.59
  -1 -11   1  870.31   56.39
   1  11  -1  859.61   58.79
   1  11  -1  803.02   59.79
  -1  11   1  851.71   59.39
   1  11  -1  635.74   97.79
  -1  11   1  843.02   58.99
  -1  11   1  710.33   95.69
   0 -11   1  247.98   15.50
   0 -11   1  265.77   16.00
   0 -11  -1  268.37   16.00
   0 -11  -1  252.97   15.40
   0 -11  -1  245.28   15.70
   0 -11   1  247.78   15.60
   0  11  -1  269.27   15.60
   0  11  -1  263.67   15.60
   0  11   1  252.97   15.70
   0  11  -1  244.18   15.50
   0  11   1  258.77   15.80
   0  11   1  251.87   15.50
   0  11  -1  276.57   15.50
   0  11  -1  261.77   15.80
   1 -11   1   92.89    6.80
   1  11   1  100.79    6.50
   1  11   1  102.39    6.60
  -1  11  -1  106.19    6.50
   1  11   1  101.29    6.40
   2 -11   1  159.58   10.90
   2 -11   1  157.58   10.70
  -2 -11  -1  180.88   10.90
   2 -11   1  160.78   11.00
   2 -11   1  155.88   10.60
  -2 -11  -1  151.08   10.70
   2  11   1  190.48   10.50
  -2  11  -1  187.98   11.10
   2  11   1  187.58   10.80
  -2  11  -1  174.38   10.70
   2  11   1  186.08   10.70
  -2  11  -1  182.18   10.80
   3 -11   1  405.86   24.10
   3  11   1  421.26   23.80
  -3  11  -1  376.66   24.10
  -3  11  -1  378.36   23.80
  -4 -11  -1   28.90    2.60
  -4 -11  -1   24.80    2.20
  -4 -11  -1   27.50    2.80
   4 -11   1   36.40    3.20
   4  11   1   32.20    2.90
   4  11   1   31.10    2.50
  -4  11  -1   26.80    2.70
   5 -11   1   93.69    6.60
   5 -11   1   89.69    7.30
  -5 -11  -1   87.29    6.50
  -5 -11  -1   87.89    6.20
   5 -11   1  103.29    7.00
   5  11   1  106.39    6.20
   5  11   1  103.29    6.50
  -5  11  -1   97.59    6.70
   5  11   1  114.09    6.90
  -6 -11  -1   40.30    3.20
  -6 -11  -1   37.20    3.70
   6 -11   1   37.50    4.90
   6 -11   1   40.80    3.70
  -6 -11  -1   35.20    3.70
   6  11   1   48.70    3.90
  -6  11  -1   38.00    3.70
  -6  11  -1   42.30    4.20
   6  11   1   42.70    3.30
   6  11   1   44.30    3.50
  -6  11  -1   42.60    4.20
  -7 -11  -1  317.67   20.60
   7 -11   1  325.27   20.30
  -7 -11  -1  331.27   20.20
  -7 -11  -1  325.67   20.00
   7 -11   1  316.77   21.00
  -7  11  -1  341.27   20.50
   7  11   1  340.27   20.60
   7  11   1  320.97   20.00
  -7  11  -1  334.07   20.40
   7  11   1  351.06   20.10
  -7  11  -1  315.77   20.40
   8 -11   1   85.49    8.30
  -8 -11  -1  102.39    7.30
   8 -11   1   87.39    7.20
  -8 -11  -1   89.39    8.30
   8  11   1  110.69    7.10
   8  11   1  113.49    7.60
  -8  11  -1  103.19    7.50
   8  11   1   99.79    6.80
  -8  11  -1  110.19    7.50
  -9 -11  -1   30.80    4.20
   9 -11   1   22.70    4.40
  -9 -11  -1   23.20    4.30
   9 -11   1   27.70    3.70
   9  11   1   25.60    3.50
  -9  11  -1   20.90    3.30
   9  11   1   28.90    3.90
  -9  11  -1   26.60    3.90
   9  11   1   26.40    3.30
  10 -11   1   12.30    2.70
 -10 -11  -1    7.00    2.90
 -10  11  -1    8.10    2.30
 -10  11  -1    7.90    2.30
 -10  11  -1    8.00    2.60
  10  11   1    9.90    2.40
  10  11   1    9.00    3.40
  10  11   1    7.30    2.20
 -10 -12   1   33.10    4.60
  10 -12  -1   26.00    5.00
  10  12  -1   30.40    3.80
 -10  12   1   30.70    4.10
  10  12  -1   30.00    3.90
  10  12  -1   25.50    3.90
   9 -12  -1    2.70    2.20
  -9 -12   1    6.30    2.30
   9 -12  -1    2.30    3.20
   9  12  -1    4.30    1.90
   9  12  -1    3.00    1.80
  -9  12   1    2.80    1.90
  -9  12   1    3.90    2.10
   9  12  -1    1.70    2.00
  -9  12   1    2.60    2.00
  -8 -12   1    4.50    1.90
  -8 -12   1    5.20    1.60
   8 -12  -1    5.50    2.10
   8 -12  -1    1.00    2.90
  -8  12   1    7.10    2.10
   8  12  -1   10.00    2.20
  -8  12   1    8.30    2.30
   8  12  -1    7.70    2.00
  -8  12   1    6.00    2.00
   7 -12  -1   47.60    6.20
  -7  12   1   66.89    5.20
   7  12  -1   69.79    5.50
  -7  12   1   71.39    5.80
  -6 -12   1    8.30    1.50
   6 -12  -1    9.00    2.90
  -6 -12   1    9.30    1.40
  -6 -12   1    8.60    1.90
   6 -12  -1    8.20    1.90
   6  12  -1   11.60    2.00
  -6  12   1    8.90    2.10
  -6  12   1   11.10    1.90
  -6  12   1   10.10    2.20
  -5 -12   1   58.79    4.20
   5 -12  -1   59.89    5.40
  -5 -12   1   48.20    4.40
  -5 -12   1   54.69    4.00
  -5  12   1   62.29    5.00
   5  12  -1   57.89    3.90
  -5  12   1   51.29    4.30
  -5  12   1   63.49    4.90
   5  12  -1   60.89    4.70
   5  12  -1   56.59    4.20
  -4 -12   1  242.68   15.30
   4 -12  -1  263.77   15.10
  -4 -12   1  240.58   14.80
  -4 -12   1  249.78   15.10
   4 -12  -1  257.97   15.60
   4  12  -1  243.18   15.00
   4  12  -1  245.18   14.90
   4  12  -1  243.08   15.30
  -4  12   1  222.38   15.00
  -2  12   1  511.65   30.80
   1 -12  -1  169.58   10.20
  -1 -12   1  169.38   10.70
   1 -12  -1  174.68   10.20
   1 -12  -1  174.88   10.60
  -1 -12   1  168.08   10.20
  -1 -12   1  165.98   10.20
  -1 -12   1  152.88   10.30
  -1  12   1  165.78   10.10
   0 -12   1   37.20    3.20
   0 -12  -1   36.20    3.50
   0 -12  -1   35.20    2.30
   0 -12  -1   38.70    3.20
   0 -12   1   34.80    2.40
   0 -12   1   36.90    2.90
   0 -12   1   31.90    2.40
   0 -12  -1   34.50    2.30
   0 -12   1   37.00    2.70
   0  12  -1   34.00    3.10
   0  12   1   29.80    2.40
   0  12  -1   32.20    2.50
   0  12   1   27.80    2.90
   0  12  -1   28.80    2.80
   0  12  -1   35.50    2.80
   0  12   1   31.70    3.00
   1 -12   1  460.45   28.70
   1 -12   1  458.55   28.50
   1  12   1  494.65   28.60
  -1  12  -1  499.05   28.60
  -2  12  -1   32.70    3.00
  -2  12  -1   35.10    3.20
   2  12   1   43.10    3.10
   2  12   1   40.80    3.10
   2  12   1   40.30    2.80
  -2  12  -1   35.60    3.50
   3 -12   1   30.90    2.50
   3 -12   1   23.60    3.00
  -3 -12  -1   30.80    2.70
  -3 -12  -1   27.70    2.10
   3 -12   1   31.20    3.10
   3 -12   1   28.30    3.20
  -3 -12  -1   29.80    2.70
  -3  12  -1   26.60    2.70
  -3  12  -1   34.10    3.30
   3  12   1   31.40    2.40
   4 -12   1   53.59    5.10
   4 -12   1   55.69    4.80
  -4 -12  -1   55.59    4.30
  -4  12  -1   69.09    4.50
  -4  12  -1   68.59    4.80
  -5 -12  -1   19.80    2.00
   5 -12   1   22.70    2.60
   5 -12   1   14.30    3.00
  -5 -12  -1   21.20    2.60
   5 -12   1   21.00    3.00
   5  12   1   24.20    2.10
   5  12   1   22.70    2.40
  -5  12  -1   19.20    2.60
  -6 -12  -1  287.37   18.50
   6 -12   1  294.17   18.80
   6 -12   1  271.87   18.10
  -6 -12  -1  286.67   17.80
   6  12   1  298.17   17.80
  -6  12  -1  286.87   18.30
   6  12   1  316.17   18.40
  -6  12  -1  308.97   18.50
  -6  12  -1  298.57   18.30
   7 -12   1   15.00    3.40
  -7  12  -1    6.10    1.90
  -7  12  -1   11.30    2.30
   7  12   1   12.60    1.90
   7  12   1   10.00    1.60
  -7  12  -1    7.30    2.00
   7  12   1    8.90    2.00
  -8 -12  -1    5.60    2.00
  -8 -12  -1    8.00    3.10
  -8 -12  -1    3.90    1.40
   8 -12   1    7.80    2.10
   8 -12   1   -0.90    2.90
  -8  12  -1    4.90    2.00
   8  12   1    7.50    1.50
   8  12   1    5.80    1.90
   8  12   1    4.50    1.70
  -9 -12  -1    8.80    2.60
   9 -12   1    4.40    3.60
   9  12   1    7.80    2.00
   9  12   1    4.60    2.00
   9  12   1    4.10    1.90
  -9  12  -1    6.00    2.20
  -9  12  -1    2.20    2.10
  10 -12   1   29.50    3.90
  10 -12   1   12.40    4.30
  10  12   1   20.50    2.90
  10  12   1   16.90    3.10
 -10  12  -1   20.00    3.10
 -10  12  -1   22.10    3.60
 -10  12  -1   26.20    3.70
  10  12   1   26.00    4.50
  10 -13  -1   13.90    4.40
  10 -13  -1   23.10    3.30
  10  13  -1   14.20    3.10
 -10  13   1   17.70    3.20
 -10  13   1   17.90    3.00
 -10  13   1   18.80    3.00
  10  13  -1   17.00    3.20
   9 -13  -1    4.90    3.50
  -9  13   1    7.00    2.30
   9  13  -1    7.70    2.10
  -9  13   1    5.20    2.20
   9  13  -1    6.70    2.30
  -9  13   1   11.10    2.70
   8 -13  -1   87.19    6.40
  -8 -13   1   92.59    6.00
  -8 -13   1   93.19    6.90
   8 -13  -1   90.89    7.90
  -8  13   1   75.29    6.50
   8  13  -1   83.39    6.80
   8  13  -1   81.49    6.20
  -8  13   1   84.99    6.90
  -8  13   1   76.69    6.70
  -7 -13   1   33.10    3.00
   7 -13  -1   33.00    3.50
   7 -13  -1   30.30    4.30
  -7 -13   1   31.60    3.60
  -7  13   1   30.00    4.10
   7  13  -1   28.80    3.80
  -7  13   1   27.30    3.40
   7  13  -1   27.70    3.20
  -7  13   1   32.50    4.30
  -6  13   1    3.80    1.80
   6  13  -1    2.60    1.50
  -6  13   1    2.30    1.40
  -6  13   1   -0.10    1.90
   6  13  -1    2.40    1.80
   5 -13  -1   68.49    5.90
  -5 -13   1   58.49    4.90
  -5 -13   1   63.39    4.60
  -5 -13   1   59.09    4.40
   5 -13  -1   56.99    4.70
   5  13  -1   71.99    5.20
   5  13  -1   67.49    4.70
   5  13  -1   65.69    4.40
  -5  13   1   63.69    4.80
   4 -13  -1   84.59    6.30
  -4 -13   1   80.59    5.60
  -4 -13   1   93.49    7.30
   4  13  -1   73.19    5.40
   4  13  -1   79.69    5.70
  -4  13   1   69.89    5.40
   3 -13  -1   72.29    4.80
   3 -13  -1   69.59    5.50
  -3 -13   1   64.99    4.50
   3 -13  -1   77.99    5.50
  -3 -13   1   71.89    5.00
   3 -13  -1   64.99    5.10
  -3 -13   1   78.69    5.10
  -3  13   1   69.19    5.80
   3  13  -1   68.79    4.90
   3  13  -1   72.39    5.00
  -3  13   1   65.99    5.20
   3  13  -1   61.29    4.70
  -2 -13   1  139.79    8.80
   2 -13  -1  143.79    8.90
   2 -13  -1  149.19    9.00
  -2 -13   1  145.69    9.20
  -1 -13   1  159.08    9.80
   1 -13  -1  154.98    9.30
   1 -13  -1  159.68    9.70
  -1 -13   1  138.49    9.40
   1 -13  -1  167.88    9.20
   1 -13  -1  165.68   10.00
  -1 -13   1  150.28    9.20
  -1 -13   1  150.48    9.20
   1  13  -1  131.99    9.30
   1  13  -1  130.79    9.60
  -1  13   1  148.89    9.60
   0 -13   1   10.30    1.60
   0  13  -1   10.30    1.60
   0  13   1    7.00    1.20
   0  13  -1    6.40    1.00
   0  13  -1    5.50    1.30
   0  13  -1    8.30    1.30
   0  13   1    8.60    1.60
   0  13   1    6.40    1.00
   0  13   1    9.30    1.60
   0  13  -1    7.20    1.50
   1 -13   1  863.71   56.59
   1 -13   1  736.43   57.19
  -1 -13  -1  829.52   49.70
  -1 -13  -1  850.81   79.49
   1 -13   1  865.01  104.79
  -1 -13  -1  820.22   52.09
  -1  13  -1  735.83   59.09
  -1  13  -1  657.43  124.19
   1  13   1  546.25   97.89
   1  13   1  745.93   54.29
   1  13   1  753.12   54.29
  -1  13  -1  711.93   58.39
   2 -13   1   17.90    2.70
   2 -13   1   14.90    2.50
  -2 -13  -1   14.70    2.30
   2 -13   1   14.70    2.20
   2 -13   1   16.20    1.80
  -2  13  -1   18.00    2.50
   2  13   1   22.30    2.30
   2  13   1   18.70    1.90
  -2  13  -1   20.10    2.40
  -2  13  -1   18.40    2.10
  -3 -13  -1  214.08   12.30
  -3 -13  -1  190.28   12.30
   3 -13   1  196.58   12.10
   3 -13   1  182.28   12.50
   3 -13   1  209.68   12.60
   3 -13   1  192.78   12.50
  -3  13  -1  193.48   12.20
   3  13   1  207.68   12.20
   3  13   1  202.28   12.10
  -3  13  -1  184.68   12.70
   3  13   1  191.68   11.90
  -3  13  -1  172.28   12.10
  -4 -13  -1   22.40    2.00
   4 -13   1   31.20    3.70
  -4 -13  -1   21.30    2.70
  -4 -13  -1   25.00    2.60
  -4  13  -1   28.40    2.80
   4  13   1   30.10    2.60
   4  13   1   28.40    2.50
   5 -13   1   57.39    4.80
  -5 -13  -1   51.69    3.80
   5 -13   1   51.29    5.30
  -5  13  -1   49.30    4.40
   5  13   1   58.79    4.60
   5  13   1   57.99    3.90
   5  13   1   59.69    4.10
   6 -13   1   77.59    5.70
  -6 -13  -1   79.09    5.90
   6 -13   1   70.79    8.00
  -6 -13  -1   79.89    5.20
  -6  13  -1   73.69    6.10
   6  13   1   79.59    5.40
  -6  13  -1   76.89    5.80
   6  13   1   84.89    5.90
  -6  13  -1   66.09    6.10
   7 -13   1   22.40    3.10
   7  13   1   26.20    2.90
   7  13   1   25.90    3.40
   7  13   1   25.90    2.60
  -7  13  -1   20.00    2.90
   8 -13   1   11.00    3.70
  -8  13  -1   10.90    2.40
   8  13   1   11.80    2.00
   8  13   1    8.60    1.70
  -8  13  -1    8.50    2.40
   8  13   1    7.30    2.10
  -8  13  -1    8.90    2.50
   9 -13   1   41.50    6.60
  -9  13  -1   52.99    5.40
   9  13   1   53.29    4.60
   9  13   1   55.99    4.50
   9  13   1   47.30    5.20
  -9  13  -1   56.49    5.40
  10 -13   1   38.80    4.60
  10 -13   1   26.50    5.10
 -10  13  -1   35.00    4.80
 -10  13  -1   35.10    4.80
  10  13   1   35.90    4.00
  10  13   1   31.50    4.60
 -10  13  -1   32.00    4.30
  10  13   1   33.50    3.80
  10 -14  -1    4.70    4.00
 -10 -14   1   10.60    2.70
  10 -14  -1    9.80    2.30
  10  14  -1    8.40    2.40
  10  14  -1    7.10    2.60
 -10  14   1    9.90    2.80
 -10  14   1   10.00    2.70
 -10  14   1    9.10    2.60
   9 -14  -1   10.60    2.60
   9 -14  -1    6.90    3.80
  -9  14   1   13.20    2.70
   9  14  -1   13.30    2.80
   9  14  -1   13.60    2.40
  -9  14   1   13.20    2.90
  -9  14   1   13.40    2.80
  -8 -14   1   59.89    5.40
   8 -14  -1   61.59    6.80
   8 -14  -1   61.79    5.00
  -8 -14   1   63.49    4.40
  -8  14   1   54.49    5.60
  -8  14   1   49.90    5.40
  -8  14   1   47.60    5.00
   8  14  -1   49.99    4.70
   7  14  -1   41.20    3.80
  -7  14   1   38.40    4.70
  -7  14   1   37.60    4.00
  -7  14   1   46.40    4.70
   7  14  -1   39.20    4.30
  -6 -14   1   22.50    2.30
   6 -14  -1   19.10    3.50
  -6 -14   1   21.80    2.30
  -6 -14   1   18.60    2.90
  -6  14   1   16.90    2.70
   6  14  -1   20.00    2.80
   6  14  -1   18.90    2.70
  -6  14   1   14.40    2.30
  -6  14   1   19.00    2.80
  -5 -14   1   51.19    3.60
  -5 -14   1   45.20    3.90
   5 -14  -1   49.00    5.30
  -5 -14   1   49.20    4.30
   5 -14  -1   49.60    4.10
   5  14  -1   52.69    4.40
  -5  14   1   49.40    4.70
   5  14  -1   44.10    3.70
  -5  14   1   52.79    4.70
  -5  14   1   48.20    4.10
   5  14  -1   51.99    4.20
  -4 -14   1  298.97   18.70
  -4 -14   1  321.97   19.20
  -4 -14   1  298.17   19.30
   4 -14  -1  309.57   19.00
  -4 -14   1  300.97   18.70
   4 -14  -1  305.57   19.50
  -4  14   1  293.67   19.10
   4  14  -1  322.77   19.30
   4  14  -1  323.97   19.00
  -4  14   1  326.27   19.50
  -4  14   1  318.47   19.20
   4  14  -1  316.87   18.90
   3 -14  -1  808.02   48.80
  -3  14   1  818.52   48.60
  -2 -14   1   30.30    2.60
   2 -14  -1   31.50    2.50
   2 -14  -1   30.30    2.70
  -2 -14   1   32.50    2.30
  -2  14   1   29.40    3.20
  -2  14   1   25.90    3.20
   2  14  -1   23.50    2.60
  -1 -14   1  177.58   10.10
   1 -14  -1  181.38   10.70
  -1 -14   1  185.98   10.90
  -1 -14   1  179.38   10.10
  -1 -14   1  170.18   10.40
   1 -14  -1  181.78   10.20
   1 -14  -1  170.38   10.10
  -1  14   1  157.08   10.50
   1  14  -1  148.99   10.30
   1  14  -1  151.98   10.30
   1  14  -1  154.48   10.60
  -1  14   1  152.88   10.70
  -1  14   1  151.18   10.30
   0 -14  -1   57.59    4.40
   0 -14   1   50.19    3.50
   0 -14   1   50.19    3.70
   0 -14  -1   53.29    4.20
   0 -14   1   51.59    4.40
   0  14   1   46.90    3.70
   0  14  -1   56.59    3.70
   0  14   1   54.39    4.10
   0  14  -1   57.39    3.90
   0  14  -1   49.00    3.80
   0  14  -1   57.49    4.30
   0  14   1   56.29    4.40
   0  14   1   54.09    3.70
   1 -14   1   37.70    3.80
   1 -14   1   38.40    3.80
   1 -14   1   38.60    3.60
  -1 -14  -1   38.40    3.70
   1 -14   1   40.10    3.00
   1  14   1   44.10    3.50
   1  14   1   46.20    3.70
   1  14   1   41.40    3.20
  -1  14  -1   47.90    3.50
   1  14   1   49.20    3.20
   2 -14   1  590.84   32.40
  -2  14  -1  544.65   32.50
  -2  14  -1  510.85   32.10
   2  14   1  498.85   32.20
   3 -14   1  187.08   12.20
   3 -14   1  175.48   11.70
   3 -14   1  171.98   12.00
  -3 -14  -1  182.78   11.80
   3 -14   1  184.88   11.60
  -3 -14  -1  199.48   11.90
  -3  14  -1  194.08   12.10
   3  14   1  199.48   11.70
   3  14   1  190.88   11.50
  -3  14  -1  177.78   11.80
   4  14   1  124.99    8.00
  -5 -14  -1  201.48   12.00
   5 -14   1  200.28   13.10
  -5 -14  -1  185.98   12.70
   5 -14   1  204.18   12.90
   5  14   1  185.48   12.10
  -5  14  -1  182.18   12.50
  -5  14  -1  210.18   12.90
   5  14   1  187.18   12.60
  -5  14  -1  215.98   12.70
   6 -14   1   24.50    3.80
  -6 -14  -1   25.30    3.30
  -6 -14  -1   29.90    2.40
   6  14   1   24.20    2.20
   6  14   1   31.80    2.90
   7 -14   1   40.90    5.80
  -7 -14  -1   42.80    4.80
   7 -14   1   49.80    4.30
  -7  14  -1   47.60    4.90
   7  14   1   48.20    4.60
  -7  14  -1   45.20    4.50
   7  14   1   47.50    3.90
  -7  14  -1   43.00    4.70
   8 -14   1   63.39    7.30
  -8 -14  -1   74.29    5.40
  -8 -14  -1   84.59    6.50
   8 -14   1   75.89    6.10
   8  14   1   75.79    6.30
   8  14   1   77.69    5.70
  -8  14  -1   75.89    6.40
  -8  14  -1   83.69    6.50
  -8  14  -1   78.29    6.30
   9 -14   1   17.60    2.90
   9  14   1   12.60    2.60
  -9  14  -1    9.80    2.60
   9  14   1   12.20    2.30
  -9  14  -1   12.20    2.90
  10 -14   1    4.20    4.10
 -10 -14  -1   10.90    3.00
  10 -14   1   14.40    2.80
 -10  14  -1    8.70    2.60
  10  14   1    8.20    2.30
  10  14   1    8.50    2.30
 -10  14  -1   11.10    2.70
   9 -15  -1   47.30    4.60
   9  15  -1   35.80    4.40
  -9  15   1   42.80    4.80
  -9  15   1   34.20    4.70
  -9  15   1   43.20    5.20
   8 -15  -1   29.80    4.60
  -8  15   1   28.90    3.90
  -8  15   1   32.10    4.70
   8  15  -1   26.00    4.00
   8  15  -1   28.90    3.50
  -7 -15   1   88.79    7.00
  -7 -15   1   88.99    6.20
   7 -15  -1   87.49    8.20
   7  15  -1   96.39    7.20
  -7  15   1   94.09    6.90
  -7  15   1   94.89    7.40
   7  15  -1   95.29    6.60
  -6 -15   1   43.40    3.60
  -6 -15   1   41.10    4.10
   6 -15  -1   41.00    4.00
   6 -15  -1   46.00    5.60
  -6 -15   1   39.30    3.30
   6  15  -1   39.80    3.10
  -6  15   1   52.49    4.20
  -5 -15   1   10.10    1.40
   5 -15  -1    7.20    1.80
   5 -15  -1   12.60    3.00
  -5 -15   1    6.90    1.80
  -5 -15   1   10.00    1.80
   5  15  -1   14.30    2.00
   5  15  -1   13.20    1.70
  -5  15   1    9.30    2.20
  -5  15   1   11.50    2.40
   5  15  -1    9.20    2.00
  -5  15   1    8.90    1.90
  -4 -15   1   28.10    3.20
  -4 -15   1   35.50    2.70
  -4 -15   1   32.50    3.30
   4 -15  -1   31.00    3.60
  -4 -15   1   35.00    2.60
   4 -15  -1   35.10    4.60
  -3 -15   1  162.78   10.20
   3 -15  -1  141.89    9.80
  -3 -15   1  141.09   10.00
  -3 -15   1  146.39    9.40
  -3 -15   1  145.09    9.50
   3 -15  -1  158.18   10.50
   3 -15  -1  149.29    9.70
   3 -15  -1  156.38   10.40
   3  15  -1  169.38    9.80
  -3  15   1  162.08   10.20
  -3  15   1  147.79    9.90
   3  15  -1  169.28   10.10
  -3  15   1  158.28   10.40
   3  15  -1  165.98   10.00
  -2  15   1  980.40   58.49
   1 -15  -1  721.83   38.60
  -1  15   1  646.44   38.90
  -1  15   1  623.64   39.10
   1  15  -1  601.74   39.00
  -1  15   1  648.04   38.50
   0 -15   1    5.40    1.20
   0 -15   1    4.20    1.60
   0 -15   1    5.30    1.70
   0 -15   1    5.30    0.90
   0 -15  -1    6.80    1.70
   0 -15  -1    4.40    1.40
   0  15   1    7.00    1.80
   0  15   1    7.90    1.70
   0  15  -1    5.50    1.40
   1 -15   1  268.47   16.30
   1 -15   1  257.17   15.80
   1 -15   1  248.08   15.60
   1 -15   1  251.17   15.50
  -1 -15  -1  269.27   16.20
   1  15   1  273.97   15.60
   1  15   1  242.28   15.60
  -1  15  -1  252.17   15.70
  -1  15  -1  257.37   15.40
   1  15   1  244.88   15.90
  -2 -15  -1   79.39    6.10
   2 -15   1   76.49    6.30
   2 -15   1   75.69    6.40
   2  15   1   94.29    5.90
   2  15   1   93.19    6.10
   2  15   1   90.69    5.60
  -2  15  -1   87.19    6.00
  -3 -15  -1  203.08   14.40
   3 -15   1  204.98   14.70
   3  15   1  238.48   14.30
  -3  15  -1  225.58   14.30
   3  15   1  250.17   14.30
   3  15   1  247.28   14.10
  -3  15  -1  225.58   14.30
  -3  15  -1  240.58   14.70
  -4 -15  -1   18.10    2.60
   4 -15   1   19.70    3.20
  -4 -15  -1   16.40    2.50
   4 -15   1   18.80    2.70
   4 -15   1   17.20    3.00
  -4  15  -1   18.20    2.60
   4  15   1   22.10    2.50
   4  15   1   23.20    2.80
   4  15   1   20.80    2.40
  -5 -15  -1    9.10    1.20
  -5 -15  -1    7.30    1.80
   5 -15   1   11.00    2.60
   5 -15   1   10.20    2.90
   5 -15   1    9.30    1.80
  -5 -15  -1   10.60    1.30
  -5  15  -1    7.70    1.90
   5  15   1    8.80    1.70
   5  15   1   11.00    1.60
   5  15   1   13.00    2.10
  -6 -15  -1   26.00    2.50
  -6 -15  -1   26.50    3.50
   6 -15   1   20.60    3.90
   6  15   1   27.50    2.40
   6  15   1   36.20    3.10
  -6  15  -1   33.90    3.60
   6  15   1   36.40    3.70
  -6  15  -1   32.30    4.10
  -7 -15  -1   89.29    6.90
   7 -15   1   95.79    6.50
   7 -15   1   84.49    7.90
  -7 -15  -1   88.99    5.80
   7  15   1   83.19    6.10
  -7  15  -1   87.69    7.10
   7  15   1   86.59    6.80
  -7  15  -1   82.29    6.70
   8 -15   1   67.59    7.40
   8 -15   1   76.69    5.80
  -8  15  -1   69.09    6.00
  -8  15  -1   68.29    8.60
   8  15   1   61.69    5.90
  -8  15  -1   72.19    7.60
   8  15   1   68.59    5.40
   9 -15   1   27.40    6.20
   9 -15   1   34.60    4.10
  -9  15  -1   34.70    4.50
   9  15   1   26.80    4.30
   9 -16  -1    5.10    4.00
   9 -16  -1   10.20    2.50
   9  16  -1   14.60    2.50
  -9  16   1   12.00    2.90
   9  16  -1   10.80    2.70
  -9  16   1   12.60    2.80
   8 -16  -1   19.10    3.10
  -8  16   1   25.80    3.90
  -8  16   1   20.10    3.20
   8  16  -1   25.50    3.60
   8  16  -1   20.70    2.80
   7 -16  -1  248.38   16.90
  -7 -16   1  270.87   15.30
  -7 -16   1  271.57   16.30
   7  16  -1  237.98   15.60
   7  16  -1  239.58   16.10
  -7  16   1  224.88   16.30
  -7  16   1  246.78   16.00
  -6 -16   1   23.30    2.80
  -6 -16   1   25.70    2.40
  -6 -16   1   21.50    3.20
   6 -16  -1   27.10    4.10
   6 -16  -1   25.60    3.20
  -6  16   1   20.50    2.80
   6  16  -1   24.20    3.00
   6  16  -1   23.00    3.50
  -6  16   1   20.80    3.20
  -6  16   1   21.00    3.30
  -5 -16   1   44.70    3.80
   5 -16  -1   43.20    4.50
   5 -16  -1   42.70    6.60
  -5 -16   1   35.80    3.90
   5 -16  -1   39.90    3.80
  -5 -16   1   41.70    3.10
  -5 -16   1   44.40    3.20
   5  16  -1   40.40    3.50
   5  16  -1   40.50    3.70
  -5  16   1   51.59    4.60
  -5  16   1   33.90    3.70
  -4 -16   1   71.29    5.40
  -4 -16   1   75.59    4.70
   4 -16  -1   70.29    5.50
   4 -16  -1   73.69    6.30
  -4 -16   1   69.49    5.40
  -4 -16   1   78.79    4.80
   4  16  -1   67.69    5.50
  -4  16   1   65.19    5.30
   4  16  -1   71.39    5.20
  -3 -16   1  123.49    7.90
   3 -16  -1  122.09    8.90
   3 -16  -1  128.99    8.20
  -3 -16   1  131.99    8.00
   3 -16  -1  120.39    8.30
  -3 -16   1  122.89    8.70
  -3 -16   1  130.09    8.70
   3 -16  -1  125.69    9.00
  -3  16   1  123.69    8.90
  -3  16   1  128.89    8.40
   3  16  -1  141.29    8.60
   3  16  -1  137.29    8.30
   3  16  -1  131.59    8.50
  -3  16   1  131.29   10.50
  -2 -16   1  168.48   10.50
   2 -16  -1  161.18   10.60
  -2 -16   1  150.78    9.50
  -2 -16   1  160.98    9.60
  -2 -16   1  145.19   10.00
   2 -16  -1  149.49    9.70
   2 -16  -1  155.38    9.80
   2 -16  -1  158.28   10.40
   2  16  -1  155.58   10.10
   2  16  -1  169.18   10.60
  -2  16   1  158.98   10.30
  -2  16   1  159.98   10.00
  -2  16   1  155.38   10.50
   2  16  -1  157.68    9.90
   1 -16  -1   42.20    4.20
   1 -16  -1   46.10    3.10
  -1 -16   1   42.30    3.00
   1 -16  -1   50.29    4.20
  -1 -16   1   38.60    3.00
  -1 -16   1   43.70    4.10
   1 -16  -1   38.30    3.20
  -1  16   1   42.40    3.60
   1  16  -1   44.70    3.50
   1  16  -1   42.70    3.60
   1  16  -1   49.00    4.00
   0 -16   1   36.70    3.20
   0 -16  -1   45.60    4.20
   0 -16   1   43.90    4.20
   0 -16   1   39.80    3.00
   0  16   1   51.79    4.20
   0  16   1   45.40    3.80
   0  16  -1   48.10    3.40
   0  16  -1   45.90    4.10
   0  16   1   46.20    3.30
   0  16   1   36.00    3.70
   1 -16   1  132.69    8.90
  -1 -16  -1  138.39    9.60
   1 -16   1  124.89    9.70
   1 -16   1  138.69    9.00
   1 -16   1  133.89    9.30
   1  16   1  145.59    9.10
  -1  16  -1  153.18    9.20
  -1  16  -1  141.69    8.90
   1  16   1  129.39    9.50
  -1  16  -1  159.88    9.30
   1  16   1  156.88    9.20
   1  16   1  159.78    9.10
  -1  16  -1  149.09    9.60
  -2 -16  -1  536.55   31.70
   2 -16   1  512.65   31.20
   2 -16   1  505.95   31.90
   2 -16   1  512.85   31.50
  -2  16  -1  500.65   31.60
   2  16   1  524.05   31.30
  -2  16  -1  518.05   31.30
   2  16   1  505.25   31.40
   2  16   1  548.25   31.10
  -2  16  -1  540.15   31.40
   3 -16   1    5.90    2.30
   4 -16   1   60.99    5.40
   4 -16   1   62.59    4.60
   4 -16   1   64.89    5.90
  -4  16  -1   48.50    4.30
  -4  16  -1   45.70    4.60
   4  16   1   52.49    4.00
   4  16   1   48.90    4.30
   4  16   1   44.70    4.00
  -4  16  -1   43.40    4.80
   5 -16   1  134.19    9.20
   5 -16   1  130.79    9.60
   5 -16   1  142.79    9.90
   5 -16   1  144.99   10.30
   5  16   1  141.89    9.10
   5  16   1  137.59    9.00
  -5  16  -1  151.48    9.60
   5  16   1  139.09    9.60
  -5  16  -1  152.78    9.90
  -5  16  -1  135.29    9.40
   6 -16   1   65.69    6.60
  -6 -16  -1   58.99    4.20
   6  16   1   60.19    4.70
  -6  16  -1   56.69    5.20
  -6  16  -1   70.79    5.60
  -6  16  -1   64.39    5.80
   7 -16   1   20.80    2.80
   7 -16   1   14.20    3.90
   7  16   1   24.30    3.00
  -7  16  -1   24.60    5.30
   7  16   1   21.60    3.50
  -7  16  -1   19.10    2.90
  -7  16  -1   23.30    3.20
   8 -16   1  159.08   13.20
   8 -16   1  170.48   11.90
  -8  16  -1  193.38   12.50
   8  16   1  190.48   11.70
   8  16   1  182.68   12.30
  -8  16  -1  180.48   12.30
   9 -16   1   10.60    2.40
   9 -16   1    2.90    4.00
   9  16   1    6.30    2.00
   9  16   1    9.70    2.70
  -9  16  -1    7.10    2.60
   9 -17  -1    6.70    4.20
   9  17  -1    9.30    2.80
   9  17  -1    7.00    2.20
  -9  17   1    5.80    2.50
  -9  17   1    8.70    2.60
   8 -17  -1   24.10    4.60
   8  17  -1   16.40    2.90
  -8  17   1   15.00    2.90
   8  17  -1   17.50    2.60
   7 -17  -1   10.80    3.70
  -7 -17   1    9.80    1.70
   7 -17  -1   11.80    2.30
  -7 -17   1    9.10    2.40
   7  17  -1    8.90    2.10
  -7  17   1    8.70    2.70
  -7  17   1    5.00    2.40
  -7  17   1    8.10    2.20
   7  17  -1    5.30    2.20
  -6 -17   1   56.69    4.60
  -6 -17   1   59.09    4.60
   6 -17  -1   58.59    4.90
  -6 -17   1   58.49    5.30
  -6 -17   1   57.29    4.20
   6 -17  -1   62.59    6.70
  -6  17   1   72.19    5.20
   6  17  -1   60.29    4.30
   5 -17  -1   20.70    3.70
  -5 -17   1   21.00    3.00
   5 -17  -1   19.50    3.00
  -5 -17   1   21.40    2.30
   5 -17  -1   24.30    3.10
  -5 -17   1   19.70    2.10
  -5 -17   1   18.70    2.90
   5  17  -1   22.30    2.70
   5  17  -1   26.70    3.40
   5  17  -1   24.10    2.90
  -5  17   1   29.00    4.20
  -5  17   1   25.20    4.00
  -5  17   1   22.10    3.10
   4 -17  -1  112.29    7.90
  -4 -17   1  108.59    8.00
  -4 -17   1  108.09    7.20
   4 -17  -1  114.89    7.70
   4 -17  -1  112.09    8.70
  -4 -17   1  108.69    8.00
  -4 -17   1  122.49    7.30
   4  17  -1  108.49    7.80
  -4  17   1  126.39    8.60
  -4  17   1  117.69    7.90
   4  17  -1  126.29    8.10
  -4  17   1  132.49    8.30
  -3 -17   1   83.99    5.60
   3 -17  -1   85.49    5.30
   3 -17  -1   80.19    5.50
   3 -17  -1   83.49    6.40
  -3  17   1   73.39    6.20
  -3  17   1   75.39    6.00
   3  17  -1   75.59    5.60
   3  17  -1   69.59    5.60
   3  17  -1   66.59    5.50
   2 -17  -1  226.08   15.30
   2 -17  -1  219.78   14.70
   2 -17  -1  239.58   15.70
  -2 -17   1  238.18   15.50
   2 -17  -1  222.98   14.80
   2  17  -1  255.67   15.30
  -2  17   1  261.67   15.60
  -2  17   1  254.77   15.20
   2  17  -1  271.27   15.20
  -1 -17   1  324.27   20.50
   1 -17  -1  343.07   20.20
  -1 -17   1  316.77   19.60
   1 -17  -1  313.87   19.60
  -1 -17   1  320.07   19.60
   1 -17  -1  334.77   19.60
   1 -17  -1  337.67   20.60
   1  17  -1  323.57   20.30
  -1  17   1  310.37   19.90
  -1  17   1  336.07   20.10
   1  17  -1  341.87   20.00
  -1  17   1  314.17   20.40
  -1  17   1  327.27   19.70
   1  17  -1  345.77   20.00
   0 -17  -1  224.38   13.60
   0 -17   1  205.48   12.70
   0 -17   1  213.48   13.60
   0 -17   1  200.38   12.60
   0  17  -1  197.48   13.30
   0  17  -1  213.68   12.80
   0  17   1  194.58   13.30
   0  17   1  210.68   13.10
   0  17   1  207.18   12.80
   0  17  -1  216.98   12.90
  -1 -17  -1   12.30    2.20
   1 -17   1   13.70    2.50
   1 -17   1   14.00    2.30
   1 -17   1   11.80    1.90
  -1  17  -1   13.40    1.60
   1  17   1   20.50    2.60
   1  17   1   20.10    2.90
   1  17   1   17.90    2.20
  -1  17  -1   17.40    2.60
   2 -17   1   12.60    2.50
   2 -17   1   14.20    2.10
   2 -17   1   12.80    2.40
  -2 -17  -1   17.10    2.80
   2 -17   1   14.00    1.90
   2  17   1   16.80    2.30
  -2  17  -1   11.30    2.00
  -2  17  -1   12.30    2.20
   2  17   1   12.20    1.70
  -3  17  -1   73.39    5.40
  -3  17  -1   67.69    5.80
  -4 -17  -1   50.09    4.20
   4 -17   1   50.99    5.30
   4 -17   1   50.39    4.80
   4 -17   1   45.80    4.40
   4  17   1   44.00    4.00
   4  17   1   50.89    4.30
   4  17   1   48.80    3.80
  -4  17  -1   43.90    4.20
   5 -17   1   58.49    5.40
   5 -17   1   54.49    4.70
   5 -17   1   60.09    6.80
   5 -17   1   50.89    5.10
  -5  17  -1   62.29    5.60
   5  17   1   59.59    4.50
  -5  17  -1   57.79    5.30
  -5  17  -1   54.59    4.90
   5  17   1   67.29    5.10
   5  17   1   59.69    4.50
   6 -17   1    5.10    1.80
   6 -17   1    3.70    2.50
   6 -17   1    3.10    3.10
   6  17   1    1.50    1.50
  -6  17  -1    5.50    2.20
   6  17   1    5.90    1.90
  -7 -17  -1  228.68   15.00
   7 -17   1  217.08   16.70
  -7  17  -1  266.07   15.90
  -7  17  -1  234.08   15.90
  -7  17  -1  252.47   16.30
   7  17   1  270.27   16.10
   7  17   1  256.07   15.50
   8 -17   1   11.30    4.20
   8 -17   1   15.30    2.80
   8  17   1   16.70    2.70
  -8  17  -1   13.90    2.90
   8  17   1   18.20    3.00
  -8  17  -1   19.40    4.70
   9 -17   1   19.10    4.80
  -9  17  -1   21.60    3.60
   9  17   1   21.20    3.40
   9  17   1   23.30    3.40
   8 -18  -1    1.80    3.70
   8 -18  -1    2.00    2.10
   8  18  -1    4.50    2.00
   8  18  -1    5.60    3.20
  -8  18   1    5.20    2.30
   7 -18  -1   53.79    4.50
   7 -18  -1   63.39    7.00
  -7 -18   1   52.49    3.80
   7  18  -1   40.70    4.30
  -7  18   1   44.30    4.70
  -7  18   1   51.39    6.30
   7  18  -1   40.60    4.90
  -7  18   1   44.20    5.50
  -6 -18   1   14.90    2.10
  -6 -18   1   13.30    1.60
   6 -18  -1   16.40    3.00
   6 -18  -1   16.70    2.50
  -6 -18   1   12.90    2.00
   6 -18  -1   18.60    3.90
  -6 -18   1   13.10    2.50
  -6  18   1   12.00    2.40
   6  18  -1   15.00    2.30
  -6  18   1   12.90    2.90
   6  18  -1    9.80    1.70
   6  18  -1   12.30    2.60
   5 -18  -1   27.90    4.00
  -5 -18   1   30.00    3.50
   5 -18  -1   34.40    5.30
   5 -18  -1   31.00    3.40
  -5 -18   1   23.40    3.50
  -5 -18   1   29.50    2.50
  -5 -18   1   35.40    2.70
  -5  18   1   30.40    3.50
   5  18  -1   34.70    3.30
   5  18  -1   31.40    3.90
   4 -18  -1   44.80    4.00
  -4 -18   1   40.40    3.80
   4 -18  -1   47.40    5.10
  -4  18   1   48.20    4.50
   4  18  -1   35.50    3.50
  -4  18   1   32.30    3.80
   4  18  -1   33.40    3.90
  -4  18   1   47.00    4.90
  -3 -18   1  295.57   16.80
   3 -18  -1  293.37   16.90
  -3 -18   1  279.97   16.50
   3 -18  -1  286.37   16.20
   3 -18  -1  274.57   16.10
  -3  18   1  237.48   16.80
   3  18  -1  239.08   16.30
  -3  18   1  249.28   16.50
  -3  18   1  233.08   16.30
   3  18  -1  250.07   16.40
   3  18  -1  257.47   16.20
   2 -18  -1   89.89    6.20
   2 -18  -1   88.59    6.40
   2 -18  -1   94.49    7.40
  -2 -18   1   99.09    7.20
   2 -18  -1   89.89    7.20
   2  18  -1   91.99    6.50
   2  18  -1  104.69    7.00
  -2  18   1   96.89    7.00
   2  18  -1  106.19    6.80
  -2  18   1   98.89    6.70
  -2  18   1  107.99    7.40
   1 -18  -1   29.70    3.80
   1 -18  -1   28.90    3.70
  -1 -18   1   26.90    3.60
  -1  18   1   36.00    3.60
   1  18  -1   27.70    3.50
  -1  18   1   33.40    2.50
   1  18  -1   30.10    3.70
   1  18  -1   26.00    2.90
  -1  18   1   36.00    3.90
  -1  18   1   23.10    3.10
   0 -18   1   39.00    4.20
   0 -18  -1   42.10    4.10
   0 -18   1   37.40    2.80
   0 -18   1   39.10    3.00
   0  18  -1   41.20    3.50
   0  18   1   38.60    3.70
   0  18  -1   38.50    3.20
   0  18   1   35.20    3.10
   0  18   1   33.90    3.90
   0  18  -1   35.80    4.00
   1 -18   1   71.29    5.20
   1 -18   1   74.09    6.70
  -1 -18  -1   65.39    5.90
   1 -18   1   66.39    5.00
   1 -18   1   70.89    5.80
   1  18   1   80.79    5.30
  -1  18  -1   82.09    5.50
   1  18   1   71.99    5.80
  -1  18  -1   80.29    6.00
  -1  18  -1   81.19    5.50
   1  18   1   82.09    5.50
   2 -18   1  194.08   13.40
   2 -18   1  191.48   12.90
   2 -18   1  201.28   13.00
  -2 -18  -1  198.28   13.50
   2 -18   1  199.48   13.80
   2  18   1  236.28   13.20
  -2  18  -1  232.58   13.20
  -2  18  -1  210.78   13.70
   2  18   1  219.18   13.40
  -3 -18  -1   34.00    3.80
   3 -18   1   34.30    3.70
   3 -18   1   34.00    4.20
   3 -18   1   31.70    3.20
   3 -18   1   35.50    4.60
  -3  18  -1   35.00    4.30
   3  18   1   41.80    3.20
   3  18   1   35.30    3.60
  -3  18  -1   35.90    3.90
  -3  18  -1   44.40    3.80
   3  18   1   40.40    3.60
   4  18   1   23.90    2.60
   4  18   1   21.20    3.20
  -4  18  -1   22.90    3.70
  -4  18  -1   21.50    3.20
   4  18   1   22.50    3.00
  -4  18  -1   21.80    3.20
   5 -18   1   85.59    7.40
   5 -18   1   79.59    6.80
   5 -18   1   79.39    7.10
   5 -18   1   74.69    6.60
   5  18   1   73.19    5.70
   5  18   1   84.99    5.80
  -5  18  -1   84.09    6.40
   5  18   1   94.99    6.40
   6 -18   1   29.40    4.30
   6 -18   1   28.70    3.60
   6 -18   1   27.70    3.30
  -6  18  -1   23.60    3.50
   6  18   1   21.70    3.60
  -6  18  -1   23.40    4.20
   6  18   1   20.10    2.90
   6  18   1   18.40    2.40
  -6  18  -1   19.90    3.10
   7 -18   1    8.90    3.70
   7  18   1    7.20    2.30
  -7  18  -1    7.20    2.60
  -7  18  -1    5.50    2.50
   7  18   1    7.90    1.90
  -7  18  -1    8.10    2.60
   8 -18   1   20.60    4.70
   8  18   1   27.70    5.10
   8  18   1   31.70    3.50
  -8  18  -1   30.30    4.40
   8 -19  -1   24.10    3.20
   8 -19  -1   26.90    5.40
   8  19  -1   16.40    2.70
   8  19  -1   17.90    3.40
  -8  19   1   18.10    3.20
   7 -19  -1   18.90    4.40
   7  19  -1   12.00    1.50
   7  19  -1   17.50    3.00
  -7  19   1   16.20    2.90
   7  19  -1   20.60    3.10
   6 -19  -1   69.19    7.10
   6 -19  -1   65.39    4.90
  -6 -19   1   66.49    4.80
  -6 -19   1   61.29    5.40
  -6  19   1   58.29    6.00
  -6  19   1   51.89    5.10
  -6  19   1   50.39    5.60
   6  19  -1   51.69    4.70
   6  19  -1   49.90    5.30
   5 -19  -1   -0.10    2.10
  -5 -19   1    0.70    1.50
   5 -19  -1    2.30    2.90
   5 -19  -1    1.30    1.70
  -5 -19   1    1.40    1.60
  -5  19   1    2.40    1.70
   5  19  -1    3.60    1.50
  -5  19   1    5.10    2.10
   5  19  -1    4.90    2.00
  -5  19   1    5.30    2.50
   4 -19  -1  262.87   18.10
   4 -19  -1  269.87   17.30
  -4 -19   1  267.77   17.80
  -4  19   1  297.57   17.70
   4  19  -1  258.57   17.50
  -4  19   1  304.07   17.90
   4  19  -1  316.47   17.50
  -3 -19   1  205.08   12.20
   3 -19  -1  185.48   11.40
   3 -19  -1  186.48   11.30
   3 -19  -1  191.58   12.20
   3  19  -1  179.98   11.70
  -3  19   1  163.68   12.10
  -3  19   1  163.98   11.80
   3  19  -1  178.08   11.40
  -3  19   1  173.18   11.60
   3  19  -1  182.18   11.70
   2  19  -1   32.70    3.60
  -2  19   1   30.80    3.40
   2  19  -1   32.90    3.30
  -2  19   1   29.80    3.80
   2  19  -1   29.80    3.20
  -2  19   1   35.80    4.20
  -1  19   1   87.29    6.60
   1  19  -1   92.79    6.40
  -1  19   1   91.09    5.80
   1  19  -1   87.89    6.20
   1  19  -1   90.49    6.70
  -1  19   1   89.29    6.90
   0 -19   1   93.49    5.60
   0 -19   1   93.39    5.60
   0 -19   1   98.59    7.10
   0  19  -1   82.49    5.80
   0  19   1   75.99    5.80
   0  19   1   90.69    6.30
   0  19  -1   80.59    6.60
   0  19   1   77.39    6.60
   1 -19   1   39.50    4.30
   1 -19   1   37.60    2.90
   1 -19   1   35.20    3.20
   1 -19   1   33.90    4.00
  -1 -19  -1   37.00    4.10
  -1  19  -1   40.30    3.60
   1  19   1   27.40    3.80
  -1  19  -1   36.30    4.20
   2 -19   1   19.80    2.30
   2 -19   1   22.40    2.90
  -2 -19  -1   25.40    3.30
   2 -19   1   23.10    3.70
   2 -19   1   21.80    2.90
  -2  19  -1   16.80    2.40
   2  19   1   18.40    2.30
   2  19   1   26.80    3.20
  -2  19  -1   15.20    2.50
   3 -19   1  277.57   17.70
   3 -19   1  314.87   18.50
   3 -19   1  304.37   18.80
   3 -19   1  295.57   17.90
  -3 -19  -1  304.97   18.40
   3  19   1  286.47   17.70
  -3  19  -1  274.67   18.00
   3  19   1  283.97   18.10
  -3  19  -1  304.67   18.20
   3  19   1  283.47   18.00
  -3  19  -1  266.57   18.40
   4 -19   1   91.99    6.40
   4 -19   1   84.49    7.10
   4 -19   1   92.49    7.40
   4 -19   1   89.69    7.60
  -4  19  -1  100.49    6.90
   4  19   1   90.39    6.50
   4  19   1   93.79    7.00
  -4  19  -1   97.79    6.80
  -4  19  -1   77.89    8.90
   4  19   1   86.19    6.20
   5 -19   1    6.10    1.80
   5 -19   1    6.70    2.40
   5 -19   1    9.30    3.30
  -5  19  -1    7.10    2.40
   5  19   1    7.80    1.70
  -5  19  -1    8.30    2.20
   5  19   1    7.70    2.10
   5  19   1    9.10    1.80
  -5  19  -1    7.70    2.40
   6 -19   1   89.09    8.30
  -6  19  -1   92.69    7.60
  -6  19  -1   85.49    7.00
   6  19   1   95.39    6.40
  -6  19  -1   92.19    7.00
   6  19   1   80.59    6.00
   6  19   1   91.59    7.10
   7 -19   1   40.10    4.30
   7 -19   1   42.00    6.80
   7  19   1   44.90    4.30
   7  19   1   39.80    4.70
  -7  19  -1   45.10    4.90
   8 -19   1   12.30    6.70
   8  19   1   15.40    2.50
  -8  19  -1   14.40    3.00
   8  19   1   16.00    3.20
   7  20  -1   29.60    4.50
  -7  20   1   35.10    4.20
   7  20  -1   36.10    3.80
   6 -20  -1    1.70    1.90
   6 -20  -1    2.40    3.20
   6  20  -1    0.30    2.00
   6  20  -1    1.50    1.70
  -6  20   1    2.20    1.80
   6  20  -1    0.70    1.30
  -6  20   1    1.50    2.40
   5 -20  -1   24.60    4.00
   5 -20  -1   25.60    3.10
  -5 -20   1   20.40    3.20
   5  20  -1   21.70    3.10
  -5  20   1   22.50    3.40
   5  20  -1   18.60    3.00
   5  20  -1   24.70    3.10
   4 -20  -1    3.30    1.60
   4 -20  -1   -0.90    1.80
   4 -20  -1    0.80    2.70
  -4 -20   1    1.10    1.60
   4  20  -1    1.80    1.50
  -4  20   1    3.30    2.00
  -4  20   1    1.10    1.60
   4  20  -1    0.90    1.50
   4  20  -1    1.60    1.80
  -4  20   1    4.90    2.30
  -3 -20   1  123.49    8.40
   3 -20  -1  123.19    8.60
   3 -20  -1  105.89    7.40
   3  20  -1  113.99    8.00
  -3  20   1  115.99    8.20
   3  20  -1  117.59    8.00
  -3  20   1  114.89    8.70
   3  20  -1  112.59    7.70
  -3  20   1  108.29    7.90
   2 -20  -1  195.78   11.90
   2 -20  -1  177.48   10.90
   2 -20  -1  188.88   11.00
  -2 -20   1  190.68   12.60
  -2  20   1  161.48   11.40
   2  20  -1  186.48   11.40
  -2  20   1  165.48   11.60
  -2  20   1  164.08   11.90
   2  20  -1  168.68   11.30
   2  20  -1  172.68   11.60
   1 -20  -1  163.48   10.80
   1 -20  -1  170.78   10.40
  -1 -20   1  158.08   10.70
  -1  20   1  133.39   10.40
  -1  20   1  159.08    9.50
   1  20  -1  157.68    9.90
  -1  20   1  146.69   10.10
   1  20  -1  137.99   10.30
   0 -20   1  251.27   16.30
   0 -20  -1  254.97   16.30
   0  20  -1  262.77   15.40
   0  20   1  266.07   15.60
   0  20   1  226.88   15.90
   0  20  -1  223.58   15.90
   0  20   1  261.87   15.40
   1 -20   1    0.40    2.10
  -1 -20  -1    1.80    1.70
   1 -20   1    2.00    1.90
   2 -20   1  101.69    8.10
   2 -20   1   97.99    8.50
  -2 -20  -1  101.39    9.10
   2 -20   1   98.89    7.50
   2  20   1  123.99    8.10
  -2  20  -1  126.79    7.90
  -2  20  -1  127.59    8.50
   2  20   1  130.89    7.60
   3 -20   1   35.70    3.40
   3 -20   1   35.20    4.50
   3 -20   1   37.40    4.90
  -3 -20  -1   42.10    4.20
   3 -20   1   29.20    3.80
   3  20   1   39.40    3.80
  -3  20  -1   39.10    4.10
   3  20   1   38.10    3.90
  -3  20  -1   37.80    4.60
  -3  20  -1   33.10    4.00
   4  20   1   48.10    4.50
   4  20   1   45.20    4.30
  -4  20  -1   48.20    4.60
  -4  20  -1   48.90    4.80
   4  20   1   46.60    3.80
  -4  20  -1   50.09    5.30
   5 -20   1   90.79    8.20
   5 -20   1   92.89    6.60
   5  20   1   92.69    6.40
   5  20   1   98.89    7.10
  -5  20  -1   93.49    7.10
   5  20   1   86.29    6.50
   6 -20   1  110.69    8.90
   6  20   1   98.59    7.30
  -6  20  -1   82.29    7.20
  -6  20  -1   91.79    7.30
   6  20   1   89.79    6.60
   7 -20   1   45.20    6.80
  -7  20  -1   34.90    4.50
   7  20   1   32.30    4.60
   7  20   1   38.30    3.80
   7 -21  -1    9.00    2.30
   7 -21  -1    5.60    3.80
  -7  21   1    7.70    2.50
   7  21  -1    5.20    1.30
   7  21  -1    7.10    3.70
   6 -21  -1  132.29    8.50
   6 -21  -1  116.49   10.10
   6  21  -1  133.49    9.20
   6  21  -1  115.09    8.20
  -6  21   1  121.39    8.90
  -6  21   1  122.29   11.10
   5 -21  -1    4.10    3.20
   5 -21  -1    2.40    1.80
  -5 -21   1    3.40    1.70
  -5  21   1    0.80    1.80
   5  21  -1   -1.00    1.80
   5  21  -1    1.70    1.60
  -5  21   1    8.10    2.80
   5  21  -1    0.10    1.50
   4 -21  -1   73.19    6.50
   4 -21  -1   62.79    4.90
  -4 -21   1   69.99    7.60
   4 -21  -1   72.59    5.40
  -4  21   1   65.49    5.50
  -4  21   1   61.29    5.90
  -4  21   1   67.19    7.00
   4  21  -1   64.59    5.00
   4  21  -1   67.19    5.60
   4  21  -1   63.49    5.30
   3 -21  -1   10.10    2.90
   3 -21  -1   10.40    2.10
  -3 -21   1   13.30    2.40
  -3  21   1   15.10    2.60
  -3  21   1    8.40    2.40
   3  21  -1   14.00    2.40
   3  21  -1   14.30    2.30
  -3  21   1   12.90    2.50
   3  21  -1    9.20    2.00
   2 -21  -1  183.48   10.50
  -2 -21   1  179.78   11.60
   2 -21  -1  183.08   11.40
  -2  21   1  161.28   10.90
   2  21  -1  161.98   10.80
  -2  21   1  154.08   11.00
   2  21  -1  164.08   10.90
   2  21  -1  150.18   11.10
  -1  21   1  120.59    7.30
  -1  21   1  103.59    8.60
   1  21  -1  109.69    8.20
   1  21  -1  119.09    7.70
   0 -21  -1   41.50    4.70
   0 -21   1   38.40    4.70
   0  21   1   45.70    4.10
   0  21  -1   36.20    3.60
   0  21   1   44.90    3.50
   0  21   1   45.60    4.60
   0  21  -1   41.20    4.60
   1 -21   1    9.90    2.40
   1 -21   1   11.90    1.80
  -1 -21  -1    9.10    2.30
   1 -21   1    7.70    2.20
   1  21   1   14.50    2.00
   1  21   1   12.70    2.40
   2 -21   1   33.30    4.40
   2 -21   1   30.40    3.40
   2 -21   1   31.80    4.40
   2 -21   1   32.20    3.10
  -2 -21  -1   36.50    4.30
  -2  21  -1   35.70    3.80
  -2  21  -1   41.70    4.70
   2  21   1   37.10    4.00
   2  21   1   33.60    3.50
   3 -21   1  186.58   12.90
   3 -21   1  188.18   12.30
   3 -21   1  178.08   12.10
   3 -21   1  189.48   13.30
   3  21   1  209.98   12.60
   3  21   1  193.88   12.20
  -3  21  -1  213.68   12.70
  -3  21  -1  186.98   13.10
  -3  21  -1  187.68   12.50
   3  21   1  205.48   12.70
   4 -21   1   31.00    4.60
   4 -21   1   33.90    5.30
   4  21   1   33.40    3.20
  -4  21  -1   37.60    4.20
   4  21   1   35.50    4.00
   4  21   1   31.90    3.70
   5 -21   1   10.50    3.40
   5 -21   1   12.40    2.20
  -5  21  -1    5.70    2.20
   5  21   1    7.10    1.80
   5  21   1   10.90    2.40
   5  21   1    9.20    1.80
   6 -21   1   28.10    3.60
   6 -21   1   22.50    4.50
  -6  21  -1   27.80    4.30
   6  21   1   28.40    4.10
   6  21   1   21.40    2.80
  -6  21  -1   27.50    4.00
   7 -21   1  136.59   10.90
   7 -21   1  133.29    8.80
  -7  21  -1  116.59    9.20
   7  21   1  122.89    8.60
   7  21   1  120.39   10.10
   6 -22  -1    4.40    3.60
   6 -22  -1    3.20    1.90
  -6  22   1    1.00    1.90
   6  22  -1    1.50    1.70
   6  22  -1    0.50    1.40
   6  22  -1    0.00    2.10
   5 -22  -1   15.40    3.60
   5  22  -1   14.30    2.40
  -5  22   1   11.20    2.50
   5  22  -1    9.60    2.00
   5  22  -1   10.70    2.60
   4 -22  -1    2.50    2.80
  -4 -22   1    4.00    1.80
   4 -22  -1    5.60    2.20
   4  22  -1   -0.20    1.80
  -4  22   1    0.30    1.80
   4  22  -1    0.70    1.50
   4  22  -1    0.90    1.50
  -4  22   1    1.40    2.30
   3 -22  -1   23.00    2.50
   3 -22  -1   20.20    3.40
   3 -22  -1   20.50    2.80
  -3 -22   1   18.10    2.80
   3  22  -1   18.70    2.60
  -3  22   1   18.20    3.00
   3  22  -1   19.90    3.10
  -3  22   1   18.10    2.80
   3  22  -1   17.60    2.70
  -2 -22   1   94.89    7.50
   2 -22  -1  104.19    7.60
   2  22  -1   92.59    7.10
  -2  22   1   93.09    7.60
  -2  22   1   96.09    7.10
   2  22  -1   97.09    6.90
   2  22  -1   96.09    6.80
  -2  22   1   84.89    6.80
  -1 -22   1  112.09    8.30
  -1  22   1   94.19    6.90
  -1  22   1  108.59    8.20
   1  22  -1  108.09    8.70
   1  22  -1  118.69    7.50
  -1  22   1  109.39    7.70
   0 -22   1   50.79    5.50
   0  22   1   58.69    4.80
   0  22   1   56.59    4.30
   0  22   1   56.79    5.50
   0  22  -1   60.39    5.40
   1 -22   1   13.30    1.70
   1 -22   1   11.60    2.90
   1  22   1   16.40    2.60
   1  22   1   16.80    2.70
   2 -22   1  126.89    9.30
   2 -22   1  134.29    9.90
   2 -22   1  143.79    8.60
   2  22   1  132.39    8.90
  -2  22  -1  130.19    8.90
  -2  22  -1  125.09    9.60
   3 -22   1   18.50    3.20
   3 -22   1   23.00    2.80
   3 -22   1   15.80    3.10
  -3  22  -1   20.40    3.00
   3  22   1   19.80    2.90
   3  22   1   24.40    3.90
   3  22   1   24.30    3.50
   4 -22   1   20.60    3.60
   4  22   1   13.60    2.30
  -4  22  -1   13.10    2.60
   4  22   1   12.10    2.00
   4  22   1   14.10    2.60
  -4  22  -1   12.70    2.60
   5 -22   1   25.20    4.30
   5 -22   1   29.70    3.40
   5  22   1   27.00    3.90
   5  22   1   23.30    3.30
  -5  22  -1   27.40    4.00
   5  22   1   26.10    2.90
   6 -22   1   25.90    4.70
   6 -22   1   25.20    3.70
  -6  22  -1   35.00    4.40
   6  22   1   34.20    4.40
   6  22   1   31.30    3.20
   6  22   1   33.80    3.40
   5 -23  -1   23.70    4.00
   5  23  -1   14.10    2.30
   5  23  -1   14.40    2.30
   5  23  -1   14.60    2.90
  -5  23   1   17.10    3.20
  -5  23   1   11.40    2.70
  -4 -23   1  159.58   10.60
   4 -23  -1  155.68    9.60
   4 -23  -1  152.58   10.90
  -4  23   1  136.29   12.20
   4  23  -1  138.39   10.10
   4  23  -1  144.09    9.90
   4  23  -1  160.68   10.40
  -3 -23   1   12.10    2.40
  -3  23   1    7.70    2.50
  -3  23   1    6.40    2.10
   3  23  -1    6.90    2.20
   3  23  -1    4.20    1.90
  -2 -23   1   55.69    5.30
   2 -23  -1   61.99    5.60
   2  23  -1   50.39    4.70
   2  23  -1   52.09    5.10
  -2  23   1   47.10    4.60
  -2  23   1   52.09    5.10
  -1 -23   1   47.80    5.00
   1  23  -1   40.00    4.70
  -1  23   1   43.60    4.50
  -1  23   1   43.30    5.10
   1  23  -1   40.00    4.00
   0 -23   1   23.00    3.60
   0  23   1   14.50    2.80
   0  23  -1   15.20    3.00
   0  23   1   15.50    2.10
  -1  23  -1   31.10    5.00
   1  23   1   29.40    3.30
   1  23   1   31.70    4.20
   2 -23   1   62.29    4.70
   2 -23   1   64.89    5.90
   2 -23   1   53.19    6.10
  -2  23  -1   69.29    5.60
   2  23   1   68.49    6.00
  -2  23  -1   67.69    5.40
   2  23   1   71.39    5.30
   3 -23   1   63.59    4.90
   3 -23   1   65.69    6.10
   3 -23   1   61.79    6.50
  -3  23  -1   51.39    5.10
  -3  23  -1   58.59    5.20
   3  23   1   50.79    5.10
   3  23   1   55.09    4.60
   3  23   1   54.59    5.00
   4 -23   1   20.70    2.90
   4 -23   1   13.80    3.30
  -4  23  -1   15.50    2.90
   4  23   1   13.30    2.20
   4  23   1   11.40    2.30
   4  23   1   17.30    2.80
   5 -23   1   18.00    3.90
   5 -23   1   21.40    3.10
  -5  23  -1   17.40    3.00
  -5  23  -1   16.00    3.00
   5  23   1   14.10    2.30
   5  23   1   11.70    2.10
   5  23   1   12.50    2.70
   4 -24  -1   90.69    7.90
   4 -24  -1   89.69    6.10
  -4  24   1   97.29    7.20
   4  24  -1   89.09    6.80
  -4  24   1   85.99    7.20
   4  24  -1   76.09    6.40
   4  24  -1   93.39    7.10
   3 -24  -1   89.29    7.40
  -3 -24   1   94.89    7.30
   3  24  -1   79.99    6.80
  -3  24   1   84.09    7.00
  -3  24   1   90.19    6.80
   3  24  -1   89.79    6.80
  -2 -24   1   70.79    6.20
   2 -24  -1   78.09    6.90
   2  24  -1   61.69    5.70
  -2  24   1   54.89    5.30
   2  24  -1   58.19    5.40
  -2  24   1   69.49    5.70
  -1 -24   1   43.30    4.90
   1  24  -1   35.60    5.10
   1  24  -1   31.00    3.80
  -1  24   1   36.70    4.30
   0 -24   1   21.00    3.20
   0  24   1   21.20    2.80
   1 -24   1    8.20    2.70
   1  24   1   14.20    2.80
   1  24   1   13.90    2.20
   2 -24   1  110.09    8.60
   2 -24   1  112.39    9.20
   2  24   1  120.49    8.60
  -2  24  -1  113.29    8.10
  -2  24  -1  118.29    8.30
   2  24   1  124.89    8.20
   3 -24   1   26.00    2.80
   3 -24   1   17.40    3.30
  -3  24  -1   19.30    2.90
  -3  24  -1   19.20    3.10
   3  24   1   23.20    3.10
   3  24   1   21.50    3.00
   4 -24   1   21.90    3.70
   4  24   1   22.10    3.20
  -4  24  -1   18.90    3.10
   4  24   1   19.20    2.60
   4  24   1   21.20    3.30
   3 -25  -1   20.10    3.50
  -3  25   1   19.20    3.00
  -3  25   1   11.80    2.70
   3  25  -1   17.60    3.00
  -2 -25   1   63.09    5.80
  -2  25   1   48.90    5.20
   2  25  -1   49.99    5.00
  -1 -25   1   46.50    5.30
  -1  25   1   50.69    4.70
   1  25  -1   38.80    4.10
   0 -25   1   44.60    5.30
   0  25   1   39.00    3.70
   1  25   1   25.20    3.30
   2 -25   1   12.20    2.90
  -2  25  -1   16.10    2.50
   2  25   1   11.80    2.40
   3 -25   1  115.59    6.90
   3 -25   1  119.19    8.30
  -3  25  -1   98.79    7.70
   3  25   1   97.89    7.50
   3  25   1   86.79    7.90
  -3  25  -1   91.19    7.40
  -1  26   1   22.80    3.00
   1  26   1   12.80    2.40
 -11   0   2   -1.20    3.10
  11   0  -2   -0.80    2.50
 -11   0   2   -0.30    1.90
  11   0  -2   -1.40    2.70
 -11   0   2   -0.50    1.70
 -10   0   2  109.59    8.50
  10   0  -2  114.89    9.00
 -10   0   2  122.69    8.60
 -10   0   2  124.99    8.50
  10   0  -2  127.39    8.70
  10   0  -2  122.49    8.80
   9   0  -2   57.89    5.30
  -9   0   2   61.59    5.10
   9   0  -2   52.19    5.50
  -9   0   2   59.59    5.00
   9   0  -2   69.49    5.40
  -9   0   2   62.09    5.10
  -8   0   2   30.90    3.40
  -8   0   2   29.60    2.60
   8   0  -2   34.20    3.50
   8   0  -2   26.00    3.40
   8   0  -2   27.60    3.80
  -8   0   2   32.60    4.40
  -8   0   2   29.50    2.50
  -8   0   2   24.50    3.00
  -7   0   2  179.38   10.80
  -7   0   2  167.98   10.80
   7   0  -2  150.08   10.90
   7   0  -2  161.18   10.80
  -7   0   2  173.58   10.40
  -7   0   2  164.28   10.20
   7   0  -2  159.98   10.70
  -7   0   2  186.28   10.70
   6   0  -2  261.27   16.00
  -6   0   2  259.67   15.90
   6   0  -2  250.67   15.80
  -6   0   2  269.17   15.60
   6   0  -2  256.87   16.00
  -6   0   2  275.17   15.50
  -6   0   2  245.98   15.70
  -6   0   2  243.28   15.80
  -5   0   2  145.59    9.30
  -5   0   2  158.08    9.00
   5   0  -2  153.88    9.50
   5   0  -2  148.49    9.40
  -5   0   2  139.59    9.30
  -5   0   2  145.49    9.30
  -4   0   2  332.77   74.79
   4   0  -2  294.47   28.70
   4   0  -2  477.65   85.49
  -4   0   2  336.57   29.10
  -4   0   2  350.46   31.00
   4   0  -2  352.86   31.10
   3   0  -2 1396.36  126.99
  -3   0   2 1440.46  130.19
   3   0  -2 1376.96   91.39
  -3   0   2 1483.05   91.49
  -2   0   2 1522.95  121.79
   2   0  -2 1586.54  123.19
   2   0  -2 1463.65   93.59
  -2   0   2 1496.05   93.59
   1   0  -2  756.42   68.09
  -1   0   2  862.61   52.29
   1   0  -2  826.02   52.09
  -1   0   2  887.61   68.79
   0   0   2  594.94   60.29
  -1   0  -2  841.72   53.89
   1   0   2  842.32   53.99
   1   0   2  908.61   71.89
  -2   0  -2  791.62   49.99
  -2   0  -2  718.43   74.59
   2   0   2  703.03   49.70
   2   0   2  799.62   75.69
  -3   0  -2 1375.86  125.39
   3   0   2 1273.07   84.49
   3   0   2 1076.59  113.99
  -3   0  -2 1387.86   84.59
  -4   0  -2  186.58   11.50
   5   0   2   40.50    3.20
  -5   0  -2   47.40    3.50
  -5   0  -2   40.50    3.20
   5   0   2   41.50    3.20
  -5   0  -2   43.60    3.20
  -7   0  -2   13.60    1.90
  -7   0  -2   14.80    2.20
   7   0   2   13.50    2.20
   7   0   2   11.60    1.70
  -7   0  -2    9.50    1.60
   7   0   2   11.10    1.90
   8   0   2   81.59    6.80
   8   0   2   91.29    6.60
  -8   0  -2   97.39    6.70
  -8   0  -2   94.49    6.60
   8   0   2   96.79    6.60
  -8   0  -2   95.09    6.80
  -9   0  -2   23.50    3.00
   9   0   2   21.40    3.30
  -9   0  -2   23.10    3.30
   9   0   2   22.80    3.30
   9   0   2   23.40    3.40
 -10   0  -2  198.48   13.50
  10   0   2  210.68   13.50
 -10   0  -2  210.68   13.50
  10   0   2  207.58   13.40
  10   0   2  200.18   13.70
  11   0   2   20.30    3.60
  11   0   2   25.20    3.50
 -11   0  -2   23.40    3.40
  11   0   2   24.00    3.50
 -11  -1   2   46.10    4.50
  11  -1  -2   34.70    5.20
  11  -1  -2   41.70    5.00
 -11  -1   2   42.80    4.50
  11  -1  -2   34.70    4.90
 -11  -1   2   34.90    4.80
  11   1  -2   44.30    5.00
 -11   1   2   39.80    4.30
  11   1  -2   35.50    5.10
  10  -1  -2   16.80    3.00
 -10  -1   2   16.50    2.70
 -10  -1   2   18.40    2.80
  10  -1  -2   23.20    3.10
  10  -1  -2   14.70    3.30
 -10  -1   2   19.80    3.00
  10   1  -2   13.10    3.00
 -10   1   2   15.80    2.60
 -10   1   2   15.90    2.80
  10   1  -2   17.00    3.00
   9  -1  -2  195.38   12.20
  -9  -1   2  180.68   12.20
  -9  -1   2  183.98   12.20
   9  -1  -2  191.78   12.40
   9  -1  -2  191.28   12.60
  -9  -1   2  180.28   12.00
  -9   1   2  187.38   12.20
  -9   1   2  193.58   12.20
   9   1  -2  174.08   12.90
   9   1  -2  204.38   12.20
  -9   1   2  182.18   11.60
  -9   1   2  180.88   12.10
  -8  -1   2   22.70    2.20
   8  -1  -2   21.80    3.20
   8  -1  -2   19.00    2.70
  -8  -1   2   21.50    2.80
  -8  -1   2   25.50    3.10
  -8  -1   2   21.00    2.90
   8  -1  -2   23.20    3.20
   8   1  -2   22.80    3.10
  -8   1   2   19.20    2.40
  -8   1   2   23.50    2.50
   8   1  -2   20.50    3.10
  -8   1   2   21.50    2.90
  -8   1   2   17.50    2.60
  -8   1   2   28.30    3.20
   7  -1  -2   71.19    5.70
  -7  -1   2   78.49    4.70
  -7  -1   2   72.59    4.80
   7  -1  -2   70.39    5.40
  -7  -1   2   66.79    5.20
  -7  -1   2   70.39    5.30
   7  -1  -2   67.49    5.30
  -7  -1   2   65.49    5.20
   7   1  -2   71.09    5.60
  -7   1   2   76.89    5.40
  -7   1   2   72.59    5.90
  -7   1   2   71.89    5.20
   7   1  -2   79.89    5.50
  -7   1   2   80.09    5.00
   7   1  -2   74.29    5.40
  -6  -1   2  347.57   19.60
   6  -1  -2  327.47   19.60
  -6  -1   2  308.07   19.50
   6  -1  -2  305.07   19.70
   6   1  -2  338.07   19.70
   6   1  -2  310.07   19.60
  -6   1   2  310.17   19.50
   5  -1  -2  470.05   97.39
  -5  -1   2  393.76   93.69
  -5  -1   2  387.76   34.00
  -5  -1   2  387.16   35.80
   5  -1  -2  379.36   36.20
   5  -1  -2  393.56   35.50
   5   1  -2  499.55   99.39
  -5   1   2  415.36   35.30
   5   1  -2  347.97   35.10
   5   1  -2  383.26   34.70
  -5   1   2  362.26   35.50
  -4  -1   2 1222.28   81.59
  -4  -1   2 1021.40  122.29
   4  -1  -2 1241.28   82.59
  -4  -1   2 1268.57   83.69
   4  -1  -2 1212.58  223.88
   4   1  -2 1230.38   86.49
  -4   1   2 1232.58   82.19
   4   1  -2 1213.98  127.19
  -4   1   2 1188.38  128.39
   3  -1  -2  557.84   71.19
  -3  -1   2  593.84   43.00
  -3  -1   2  568.94   73.99
   3  -1  -2  537.35   41.80
   3  -1  -2  588.94   43.40
  -3  -1   2  597.54   44.50
   3   1  -2  585.44   43.10
  -3   1   2  641.84   77.49
  -3   1   2  618.44   43.50
   3   1  -2  605.14   42.10
  -3   1   2  584.84   41.70
   3   1  -2  541.35   70.89
   2  -1  -2  177.08   16.20
   2  -1  -2  210.68   43.70
  -2  -1   2  228.08   46.90
  -2  -1   2  143.29   36.40
   2   1  -2  202.38   17.40
  -2   1   2  204.78   17.40
  -2   1   2  199.68   16.60
   2   1  -2  200.28   16.60
  -2   1   2  225.18   44.10
  -1  -1   2  181.18   13.90
   1  -1  -2  177.38   13.60
   1  -1  -2  172.18   15.40
  -1  -1   2  176.18   26.50
  -1  -1   2  190.08   14.30
   1   1  -2  212.88   28.00
  -1   1   2  198.68   14.60
   1   1  -2  188.98   14.30
  -1   1   2  211.48   27.40
  -1   1   2  196.18   14.00
   0  -1  -2 2160.38  137.49
   0  -1   2 2224.48  138.69
   0  -1  -2 2204.38  145.29
   0   1  -2 2616.54  157.48
   0   1   2 2424.26  146.69
   0   1  -2 2392.36  138.99
   0   1   2 2249.77  137.49
  -1  -1  -2  627.64   39.00
   1  -1   2  614.54   40.50
  -1  -1  -2  562.44   57.89
   1  -1   2  687.73   61.19
   1   1   2  618.44   39.10
  -1   1  -2  518.25   56.99
   1   1   2  669.93   53.39
  -1   1  -2  586.64   40.30
   2  -1   2  738.83   50.79
   2  -1   2  746.63   76.59
  -2  -1  -2  752.42   49.40
  -2   1  -2  741.83   77.79
   2   1   2  757.92   49.80
  -2   1  -2  777.72   50.79
   2   1   2  754.92   72.79
   3  -1   2  416.76   75.69
  -3  -1  -2  328.37   25.60
  -3  -1  -2  324.47   26.60
   3  -1   2  288.97   26.30
  -3  -1  -2  276.27   58.19
  -3   1  -2  292.47   28.80
   3   1   2  311.97   26.70
  -3   1  -2  384.96   69.39
   3   1   2  317.37   25.90
  -3   1  -2  320.47   27.40
   3   1   2  376.36   66.19
  -4  -1  -2  593.54   45.90
  -4  -1  -2  542.75   82.69
   4  -1   2  562.34   46.90
   4  -1   2  714.43   91.19
   4  -1   2  616.34   50.29
  -4  -1  -2  631.64   45.10
   4   1   2  629.44   83.39
   4   1   2  530.55   45.50
   4   1   2  566.34   44.80
  -4   1  -2  659.53   92.29
  -4   1  -2  619.64   45.60
   5  -1   2  483.95   43.60
  -5  -1  -2  541.95   43.40
   5  -1   2  475.75   42.20
   5  -1   2  527.55  105.59
  -5  -1  -2  580.64  111.19
  -5  -1  -2  525.45   41.00
   5   1   2  572.14  105.09
   5   1   2  433.86   40.40
   5   1   2  474.25   42.60
  -5   1  -2  495.35   41.30
  -5   1  -2  471.65   42.40
  -5   1  -2  633.34  121.39
   6  -1   2  118.49    7.80
  -6  -1  -2  111.09    7.80
  -6  -1  -2  113.39    7.80
   6  -1   2  126.39    7.80
   6  -1   2  117.99    7.90
  -6  -1  -2  120.49    7.90
  -6   1  -2  115.59    7.80
   6   1   2  135.99    7.90
  -6   1  -2  118.09    7.40
  -6   1  -2  115.59    7.80
  -6   1  -2  115.09    7.90
   6   1   2  130.89    7.90
  -6   1  -2  120.79    7.40
   6   1   2  123.49    7.80
   7  -1   2    6.00    1.40
  -7  -1  -2    4.40    1.40
   7  -1   2    6.30    1.90
   7  -1   2    7.10    1.70
  -7  -1  -2    4.30    1.40
  -7  -1  -2    7.80    2.00
   7   1   2   12.00    1.90
   7   1   2   12.60    2.10
  -7   1  -2    9.40    1.40
  -7   1  -2   11.30    2.00
  -7   1  -2    7.80    1.60
  -7   1  -2    8.90    1.60
   7   1   2    7.90    1.80
  -8  -1  -2   39.00    3.70
  -8  -1  -2   44.90    4.30
  -8  -1  -2   44.40    3.80
   8  -1   2   40.80    4.00
   8  -1   2   42.20    3.80
   8  -1   2   44.40    4.30
   8   1   2   38.30    3.80
   8   1   2   43.80    3.90
   8   1   2   42.40    4.20
  -8   1  -2   38.70    3.80
  -8   1  -2   37.70    3.60
  -8   1  -2   41.80    4.10
   9  -1   2   75.69    6.40
  -9  -1  -2   74.49    6.30
   9  -1   2   68.89    6.00
  -9  -1  -2   78.19    6.00
   9  -1   2   67.09    5.90
   9   1   2   82.79    6.00
   9   1   2   83.49    6.30
  -9   1  -2   83.39    6.10
  -9   1  -2   82.09    6.30
   9   1   2   83.79    6.20
 -10  -1  -2   19.10    2.90
 -10  -1  -2   22.20    3.50
  10  -1   2   18.60    2.90
  10  -1   2   15.20    3.10
 -10   1  -2   22.10    3.10
  10   1   2   18.70    2.90
  10   1   2   16.20    2.80
  10   1   2   15.90    3.10
 -10   1  -2   19.30    3.30
 -11  -1  -2    8.40    3.00
  11  -1   2    7.90    2.60
  11  -1   2    6.90    3.00
  11  -1   2   13.40    2.80
  11   1   2   10.90    2.70
  11   1   2   13.80    3.20
 -11   1  -2   15.50    3.00
 -11  -2   2    7.10    2.90
 -11  -2   2   10.00    2.70
  11  -2  -2    6.20    2.80
 -11  -2   2    7.10    2.30
  11  -2  -2    8.70    3.20
 -11   2   2    8.50    2.30
  11   2  -2    7.70    2.80
  11   2  -2    6.70    2.90
 -11   2   2    6.60    2.30
  11   2  -2    5.00    2.60
  10  -2  -2  258.67   17.00
  10  -2  -2  284.57   16.90
 -10  -2   2  268.27   16.60
 -10  -2   2  264.27   16.50
  10  -2  -2  278.47   16.60
 -10  -2   2  274.07   16.90
 -10   2   2  264.47   15.70
 -10   2   2  244.68   16.50
  10   2  -2  242.08   16.70
 -10   2   2  223.38   16.30
 -10   2   2  250.27   16.50
  10   2  -2  256.37   16.80
  -9  -2   2   64.99    5.30
   9  -2  -2   64.69    5.50
  -9  -2   2   60.19    5.20
   9  -2  -2   64.69    6.00
  -9  -2   2   65.29    5.20
   9  -2  -2   69.19    5.40
  -9   2   2   61.99    5.30
  -9   2   2   63.09    5.30
  -9   2   2   62.19    5.00
   9   2  -2   59.39    5.60
  -9   2   2   65.49    4.80
   9   2  -2   66.29    5.50
  -9   2   2   66.69    4.50
   9   2  -2   62.89    5.50
   8  -2  -2   21.60    2.90
   8  -2  -2   26.10    3.50
  -8  -2   2   18.10    2.90
   8  -2  -2   19.70    3.10
  -8  -2   2   21.90    3.10
  -8   2   2   27.00    2.90
  -8   2   2   28.50    2.60
   8   2  -2   29.10    3.60
  -8   2   2   30.70    2.80
   8   2  -2   23.60    3.30
  -8   2   2   24.40    3.10
  -8   2   2   27.50    3.30
   8   2  -2   27.10    3.30
   7  -2  -2  110.89    7.70
  -7  -2   2  106.79    7.60
   7  -2  -2  115.19    8.10
  -7  -2   2  108.89    7.20
   7  -2  -2  111.89    7.70
  -7  -2   2  114.09    7.60
  -7  -2   2  109.89    7.70
   7   2  -2  119.29    7.70
  -7   2   2  122.79    7.80
   7   2  -2  122.39    7.90
  -7   2   2  118.09    7.50
  -7   2   2  116.59    7.60
  -7   2   2  118.09    7.70
   7   2  -2  116.19    7.90
  -6  -2   2   44.80    3.60
   6  -2  -2   37.90    3.60
  -6  -2   2   38.70    3.00
  -6   2   2   50.59    3.60
   6   2  -2   49.50    3.70
   6   2  -2   49.99    3.90
  -6   2   2   45.90    3.50
  -5  -2   2  362.66   34.80
  -5  -2   2  506.25   44.10
  -5  -2   2  374.76   89.89
   5  -2  -2  485.85   45.80
   5  -2  -2  382.66   36.90
   5  -2  -2  342.37   90.69
   5   2  -2  414.36   36.60
  -5   2   2  459.05   39.30
   5   2  -2  413.46   38.10
  -5   2   2  413.86   37.00
  -5   2   2  470.95  172.18
   5   2  -2  439.26   94.79
  -4  -2   2    3.10    1.00
  -4  -2   2    1.60    0.70
   4  -2  -2    2.50    0.90
  -4  -2   2    1.20    0.70
   4  -2  -2    1.70    1.20
   4  -2  -2    3.30    1.10
  -4   2   2    1.40    0.90
  -4   2   2    2.10    0.80
  -4   2   2    1.00    0.70
   4   2  -2    0.80    1.10
   4   2  -2    1.50    0.50
   4   2  -2    1.20    0.90
   4   2  -2    2.90    1.10
  -4   2   2    1.40    0.70
  -3  -2   2  353.76   71.99
   3  -2  -2  287.37   25.00
   3  -2  -2  369.06   81.19
  -3  -2   2  284.87   25.30
  -3  -2   2  301.27   58.79
  -3   2   2  385.66   74.29
   3   2  -2  295.37   24.60
   3   2  -2  300.27   25.80
  -3   2   2  319.17   25.20
  -2  -2   2 1187.28   97.69
  -2  -2   2 1107.19   98.39
   2  -2  -2 1040.50   70.19
   2  -2  -2 1203.18   98.99
   2   2  -2 1077.09   69.69
  -2   2   2 1100.59   70.19
  -2   2   2 1146.69   98.89
   1   2  -2   55.69    3.60
   1   2  -2   56.99    3.60
  -1   2   2   53.79    3.60
  -1   2   2   61.99    3.80
   1   2  -2   65.49    3.70
   0  -2   2 1327.87   81.99
   0  -2  -2 1238.48   79.59
   0  -2   2 1448.06  102.49
   0   2   2 1458.85   85.59
   0   2  -2 1475.45  102.39
   0   2   2 1232.58   79.59
   0   2  -2 1327.07   82.29
  -1  -2  -2  142.99   19.40
   1  -2   2  183.18   40.60
   1  -2   2  121.09   11.40
   1   2   2   95.39    8.20
   1   2   2  114.69   22.10
  -1   2  -2   92.69   10.80
   1   2   2   94.19    8.40
  -1   2  -2   92.79   28.60
  -1   2  -2   84.29   10.40
  -2  -2  -2  540.25   58.79
   2  -2   2  522.35   64.69
  -2  -2  -2  616.14   43.60
   2  -2   2  554.04   39.70
  -2   2  -2  529.95   65.69
   2   2   2  571.84   57.59
   2   2   2  545.15   37.40
  -2   2  -2  543.35   39.40
   3  -2   2 1012.00  102.59
   3  -2   2  833.92   63.39
   3  -2   2  887.91   62.69
  -3  -2  -2  910.31   60.19
  -3   2  -2  934.91   62.79
   3   2   2  916.41   91.59
   3   2   2  905.01   61.99
  -3   2  -2 1070.99  107.29
   4  -2   2  718.03   53.59
   4  -2   2  643.74   92.09
   4  -2   2  699.03   52.19
  -4  -2  -2  745.93   97.39
  -4  -2  -2  725.23   50.99
  -4  -2  -2  732.13   49.30
   4   2   2  620.24   50.19
   4   2   2  597.74   48.90
   4   2   2  616.54   82.99
  -4   2  -2  657.93   50.49
  -4   2  -2  594.34   92.39
  -5  -2  -2    6.20    1.20
  -5  -2  -2    8.40    1.60
  -5  -2  -2    4.20    1.00
   5  -2   2    6.30    1.10
   5  -2   2    5.80    1.20
   5  -2   2    6.40    1.50
  -5   2  -2    6.70    1.30
   5   2   2    6.50    1.30
  -5   2  -2    7.40    1.10
   5   2   2    6.50    1.30
  -5   2  -2    4.60    1.10
   6  -2   2  348.67   20.30
   6  -2   2  312.77   20.10
  -7  -2  -2    7.60    1.60
   7  -2   2    9.70    1.60
   7  -2   2    4.30    1.60
   7  -2   2    5.70    1.90
  -7  -2  -2   11.20    2.30
  -7   2  -2    7.80    1.20
   7   2   2    7.00    1.80
   7   2   2    8.50    1.80
   7   2   2    9.40    1.80
  -7   2  -2    8.30    1.70
  -7   2  -2    8.60    1.30
  -7   2  -2    6.70    1.70
  -7   2  -2    6.90    1.50
  -8  -2  -2   27.90    3.00
  -8  -2  -2   23.80    2.90
   8  -2   2   21.30    2.90
   8  -2   2   24.20    3.20
   8  -2   2   29.60    3.80
  -8  -2  -2   27.20    3.60
  -8   2  -2   24.70    2.30
   8   2   2   18.90    2.70
  -8   2  -2   19.70    2.90
   8   2   2   22.40    3.00
   8   2   2   18.40    2.90
  -8   2  -2   17.70    2.20
  -8   2  -2   19.20    2.80
  -9  -2  -2   15.70    2.50
  -9  -2  -2   17.60    2.60
   9  -2   2   15.60    2.50
   9  -2   2   15.20    3.00
   9  -2   2   19.70    2.80
  -9  -2  -2   22.90    3.20
   9   2   2   17.50    2.80
   9   2   2   16.40    2.60
   9   2   2   20.60    2.80
  -9   2  -2   16.90    2.60
  -9   2  -2   17.40    3.00
  10  -2   2   78.59    6.70
  10  -2   2   83.89    6.40
  10  -2   2   77.89    6.10
 -10  -2  -2   66.09    8.00
  10   2   2   71.29    6.40
  10   2   2   79.49    6.30
  10   2   2   78.59    6.10
 -10   2  -2   71.59    6.40
 -10   2  -2   81.19    6.30
  11  -2   2   49.20    5.00
  11  -2   2   39.40    5.40
  11  -2   2   40.20    4.60
  11   2   2   45.30    5.00
 -11   2  -2   45.60    4.90
  11   2   2   33.00    4.90
  11   2   2   39.10    4.70
 -11  -3   2   32.30    4.10
  11  -3  -2   24.60    4.00
  11  -3  -2   33.20    4.70
 -11  -3   2   28.80    4.00
  11  -3  -2   24.00    4.20
  11   3  -2   38.70    4.50
  11   3  -2   28.20    4.60
 -11   3   2   32.80    3.10
 -11   3   2   31.90    4.40
  11   3  -2   29.80    4.10
 -11   3   2   38.10    4.40
 -11   3   2   31.50    3.10
  10  -3  -2   66.79    5.90
  10  -3  -2   64.79    6.10
  10  -3  -2   69.29    6.60
 -10  -3   2   74.19    5.90
 -10  -3   2   70.09    5.70
 -10  -3   2   70.29    5.90
  10   3  -2   71.49    6.00
 -10   3   2   70.79    5.90
  10   3  -2   72.99    6.20
 -10   3   2   62.59    5.80
 -10   3   2   68.39    5.50
 -10   3   2   73.69    5.20
  10   3  -2   69.69    6.10
 -10   3   2   70.39    5.00
   9  -3  -2   76.99    7.00
  -9  -3   2   74.99    6.20
  -9  -3   2   77.49    6.30
  -9  -3   2   74.99    6.10
   9  -3  -2   74.79    6.40
   9  -3  -2   82.49    6.40
  -9   3   2   84.19    5.90
   9   3  -2   91.19    6.50
  -9   3   2   84.19    6.10
  -9   3   2   92.59    5.70
  -9   3   2   80.29    6.30
  -9   3   2   90.79    6.40
   9   3  -2   83.39    6.50
   9   3  -2   90.79    6.60
   8  -3  -2   26.00    3.40
  -8  -3   2   31.20    3.10
  -8  -3   2   31.90    3.40
   8  -3  -2   25.20    3.40
  -8  -3   2   32.90    3.20
   8  -3  -2   25.50    4.00
   8   3  -2   29.80    3.40
  -8   3   2   32.20    3.50
   8   3  -2   20.90    3.00
  -8   3   2   29.80    4.20
  -8   3   2   26.00    3.20
  -8   3   2   26.20    2.80
   8   3  -2   23.00    3.30
  -8   3   2   24.30    2.90
  -7  -3   2   56.09    4.20
   7  -3  -2   53.59    4.30
   7  -3  -2   52.19    4.80
   7  -3  -2   47.80    4.20
  -7  -3   2   50.79    4.20
  -7  -3   2   53.69    4.20
  -7   3   2   50.09    4.00
   7   3  -2   45.40    4.20
   7   3  -2   48.50    4.30
  -7   3   2   51.19    4.20
   7   3  -2   51.49    4.40
  -7   3   2   58.59    4.40
  -7   3   2   48.20    3.80
  -7   3   2   58.59    4.10
   5  -3  -2  225.68   12.50
   5  -3  -2  216.98   12.80
   5  -3  -2  208.48   12.50
  -5  -3   2  227.48   12.40
   5   3  -2  198.38   12.50
  -5   3   2  180.18   12.40
   5   3  -2  190.58   12.40
  -5   3   2  198.48   12.40
   5   3  -2  188.28   12.60
  -5   3   2  190.58   12.50
   5   3  -2  198.48   12.10
  -4  -3   2 1993.50  180.68
  -4  -3   2 1887.91  176.58
   4  -3  -2 2186.68  134.19
   4  -3  -2 2095.39  183.88
   4   3  -2 2064.99  132.09
  -4   3   2 2133.09  263.97
  -4   3   2 2064.79  132.39
   3  -3  -2  519.65   41.50
  -3  -3   2  618.24   75.19
  -3  -3   2  731.63   77.89
   3  -3  -2  655.63   77.19
   3   3  -2  581.24   40.70
  -3   3   2  551.64   42.60
  -3   3   2  574.74   41.80
   3   3  -2  568.44   42.50
  -3   3   2  629.74   77.89
   3   3  -2  594.44   41.40
   2   3  -2   11.80    1.20
  -2   3   2   12.30    1.10
  -2   3   2   12.10    1.30
   2   3  -2   12.40    0.90
   2   3  -2   12.40    1.20
  -2   3   2   10.80    1.10
   1  -3  -2 1104.89   92.39
  -1  -3   2 1280.77  100.89
   1  -3  -2 1249.18   77.99
  -1   3   2 1264.87   77.89
   1   3  -2 1242.38   78.79
   1   3  -2 1447.46  104.19
  -1   3   2 1383.46   96.89
   0  -3   2 1110.39   85.99
   0  -3   2  999.40   63.49
   0   3   2  963.00   58.59
   0   3  -2 1000.70   83.29
   0   3  -2  924.71   61.89
  -1  -3  -2 1208.18   81.39
   1  -3   2 1068.59   74.69
   1  -3   2 1176.18  101.19
  -1  -3  -2 1130.59   70.79
  -1   3  -2 1142.09   75.19
   1   3   2 1253.77   71.29
   1   3   2 1223.58   81.49
  -1   3  -2 1302.67  105.39
  -2  -3  -2 1534.95  109.39
  -2  -3  -2 1386.46   82.89
   2  -3   2 1519.95  123.39
   2  -3   2 1322.77   86.59
   2   3   2 1194.48  102.29
  -2   3  -2 1266.47   86.09
  -2   3  -2 1275.97  120.99
   2   3   2 1315.07   83.09
  -3  -3  -2  385.86   28.40
   3  -3   2  359.96   31.50
  -3  -3  -2  409.26   30.00
   3  -3   2  431.76   77.19
  -3  -3  -2  406.46   71.49
  -3   3  -2  369.26   31.10
  -3   3  -2  391.96   75.49
   3   3   2  431.86   58.09
   3   3   2  369.26   29.00
   3   3   2  349.07   29.40
   4  -3   2  487.85   41.40
  -4  -3  -2  551.24   38.70
   4  -3   2  629.64  111.79
   4  -3   2  471.65   42.30
  -4  -3  -2  511.15   39.80
   4   3   2  493.95   39.00
  -4   3  -2  488.55   42.00
   4   3   2  520.55   90.99
  -4   3  -2  467.15   40.30
   4   3   2  500.45   40.10
  -4   3  -2  498.55  100.49
   5  -3   2 1165.68   81.09
   5  -3   2 1168.98   83.09
  -5  -3  -2 1193.08   79.29
  -5  -3  -2 1004.90  129.19
   5  -3   2 1321.97  142.89
  -5   3  -2 1014.60   79.99
   5   3   2 1072.69   78.99
  -5   3  -2 1144.89  144.09
  -5   3  -2 1123.19   79.09
   5   3   2  983.10   76.49
   5   3   2 1111.29  126.79
  -6  -3  -2   54.29    4.30
  -6  -3  -2   57.19    4.30
   6  -3   2   58.69    4.40
  -6  -3  -2   54.19    4.50
   6  -3   2   61.79    4.20
   6  -3   2   60.89    4.70
  -6   3  -2   60.99    4.50
   6   3   2   65.29    4.50
   6   3   2   64.79    4.40
   6   3   2   58.79    4.30
  -6   3  -2   53.59    4.10
  -6   3  -2   61.19    4.10
  -6   3  -2   52.39    4.30
   7  -3   2    3.30    1.40
  -7  -3  -2    4.20    3.50
   7  -3   2    2.80    1.90
   7  -3   2    3.40    1.30
  -7  -3  -2    1.40    1.10
  -7  -3  -2    3.60    1.30
   7   3   2    1.40    1.30
   7   3   2    0.60    1.40
  -7   3  -2    2.30    1.00
   7   3   2    1.40    1.40
  -7   3  -2    0.90    1.00
  -7   3  -2    1.00    1.30
  -8  -3  -2   29.70    3.40
   8  -3   2   32.20    3.60
  -8  -3  -2   34.60    4.00
  -8  -3  -2   31.20    3.30
   8  -3   2   28.50    3.30
   8  -3   2   30.70    4.50
  -8   3  -2   38.60    5.10
  -8   3  -2   29.70    2.90
   8   3   2   36.60    3.50
  -8   3  -2   33.70    3.00
   8   3   2   32.20    3.50
   8   3   2   36.00    3.70
  -8   3  -2   35.50    3.70
   9  -3   2   49.30    5.60
  -9  -3  -2   53.79    4.90
  -9  -3  -2   56.69    5.50
   9  -3   2   54.69    4.90
  -9  -3  -2   51.69    4.90
   9  -3   2   52.99    5.20
  -9   3  -2   68.39    4.40
  -9   3  -2   70.59    5.20
   9   3   2   65.59    5.30
  -9   3  -2   66.69    5.40
  10  -3   2   25.40    3.70
  10  -3   2   19.00    3.00
  10  -3   2   19.70    3.50
 -10  -3  -2   22.30    3.10
 -10   3  -2   25.80    3.70
 -10   3  -2   27.70    4.20
  10   3   2   32.40    4.00
  10   3   2   26.50    3.90
  10   3   2   28.10    3.80
  11  -3   2   11.00    2.70
  11  -3   2    8.20    3.20
  11  -3   2    4.50    2.30
 -11   3  -2    9.30    2.60
  11   3   2    8.40    2.50
  11   3   2    7.10    2.70
  11   3   2   15.30    2.90
 -11  -4   2   12.60    3.10
  11  -4  -2    8.70    2.90
  11  -4  -2   11.70    2.90
  11  -4  -2    7.50    3.50
  11   4  -2   11.60    3.00
  11   4  -2    9.50    2.80
 -11   4   2    9.50    1.90
 -11   4   2   10.10    2.70
 -11   4   2   10.70    1.80
 -11   4   2   15.20    2.50
  11   4  -2   12.20    3.00
  10  -4  -2  293.07   17.60
 -10  -4   2  286.57   19.20
 -10  -4   2  284.17   17.70
  10  -4  -2  272.67   19.80
 -10  -4   2  284.67   17.50
  10  -4  -2  277.57   18.10
 -10   4   2  244.58   17.30
 -10   4   2  279.67   17.40
 -10   4   2  287.17   16.90
  10   4  -2  296.47   17.50
 -10   4   2  276.67   17.60
  10   4  -2  260.27   17.60
  10   4  -2  272.17   17.80
 -10   4   2  249.28   17.00
  -9  -4   2   90.19    6.10
  -9  -4   2   73.79    6.10
   9  -4  -2   81.89    6.20
  -9  -4   2   82.79    6.20
   9  -4  -2   74.09    6.90
   9  -4  -2   71.89    6.30
   9   4  -2   85.69    6.30
   9   4  -2   78.99    6.30
  -9   4   2   78.09    5.80
   9   4  -2   81.59    6.40
  -9   4   2   78.69    6.20
  -9   4   2   83.29    8.30
  -9   4   2   83.09    5.60
  -9   4   2   75.99    5.90
  -8  -4   2   44.80    4.40
   8  -4  -2   43.60    5.10
  -8  -4   2   44.30    4.20
  -8  -4   2   42.30    4.30
   8  -4  -2   45.40    4.40
   8   4  -2   61.49    4.70
  -8   4   2   51.99    4.40
   8   4  -2   56.99    4.80
  -8   4   2   59.69    4.30
  -8   4   2   57.09    4.10
  -8   4   2   52.99    4.10
   7  -4  -2   57.39    4.60
   7  -4  -2   51.79    5.10
  -7  -4   2   63.19    4.60
   7  -4  -2   60.69    4.60
  -7  -4   2   61.09    4.50
  -7   4   2   54.29    4.20
   7   4  -2   54.29    4.70
  -7   4   2   55.29    4.40
  -7   4   2   57.79    4.30
   7   4  -2   52.49    4.60
  -7   4   2   58.59    4.50
  -7   4   2   67.99    4.80
   7   4  -2   54.29    4.50
   6   4  -2   64.29    4.80
   6   4  -2   66.89    4.80
  -6   4   2   67.59    4.90
  -6   4   2   62.09    4.70
   6   4  -2   65.49    4.90
  -5  -4   2  611.84  116.29
   5  -4  -2  665.43  119.69
  -5  -4   2  652.53  100.69
   5  -4  -2  618.74   53.49
   5   4  -2  670.43   54.29
   5   4  -2  702.13   52.89
  -5   4   2  703.73  128.09
  -5   4   2  742.73   54.79
  -5   4   2  745.13   56.49
  -4  -4   2  649.43   86.59
   4  -4  -2  588.14   84.89
   4  -4  -2  529.85   42.00
  -4  -4   2  579.24   82.79
   4  -4  -2  502.85   40.40
  -4   4   2  570.24  108.39
   4   4  -2  451.95   39.30
  -4   4   2  477.95   39.10
   4   4  -2  482.45   37.40
  -4   4   2  475.25   40.50
   4   4  -2  449.56   37.80
   3  -4  -2  464.35   37.80
  -3  -4   2  538.95   70.89
   3  -4  -2  512.95   86.99
  -3  -4   2  538.45   68.19
   3  -4  -2  520.55   37.70
   3   4  -2  505.55   36.40
   3   4  -2  480.15   37.30
  -3   4   2  459.95   36.30
   3   4  -2  492.35   35.60
  -3   4   2  428.26   89.09
  -3   4   2  462.15   37.40
   3   4  -2  483.85   36.00
   2  -4  -2   35.00    2.70
  -2  -4   2   38.20    2.50
  -2  -4   2   33.70    2.40
  -2  -4   2   33.90    2.50
  -2   4   2   33.30    2.40
   2   4  -2   37.50    2.50
   2   4  -2   37.20    2.40
   2   4  -2   35.70    2.30
  -2   4   2   37.00    2.40
  -2   4   2   37.50    2.60
  -2   4   2   35.30    2.50
   1  -4  -2 2244.88  131.49
   1  -4  -2 2271.87  150.38
  -1  -4   2 2354.36  160.28
   1   4  -2 2117.39  132.19
  -1   4   2 1967.70  148.79
  -1   4   2 2103.39  130.99
   1   4  -2 2139.69  158.48
   0  -4   2 2030.90  150.28
   0   4  -2 2027.40  123.19
   0   4   2 1998.10  119.19
   0   4  -2 1991.30  148.99
   0   4   2 1969.90  124.79
  -1  -4  -2 1800.02  105.19
   1  -4   2 1623.64  132.99
   1  -4   2 1623.14  103.19
  -1  -4  -2 1691.13  105.49
   1   4   2 1627.84  107.09
  -1   4  -2 1727.43  136.99
   1   4   2 1645.84   98.39
  -1   4  -2 1459.05  102.99
   2  -4   2 1866.41  124.29
  -2  -4  -2 2040.00  143.59
  -2  -4  -2 2107.89  119.99
   2  -4   2 2021.20  162.28
  -2   4  -2 1937.61  124.39
   2   4   2 2000.00  120.19
  -2   4  -2 1708.93  159.68
   2   4   2 1987.70  141.89
  -3  -4  -2  191.08   11.60
  -4  -4  -2  449.16   35.70
  -4  -4  -2  355.26   80.09
   4  -4   2  332.97   80.99
  -4  -4  -2  436.46   34.10
   4  -4   2  423.66   38.00
  -4   4  -2  406.36   37.00
  -4   4  -2  471.35   39.50
   4   4   2  422.86   35.60
   4   4   2  506.15   70.59
   4   4   2  440.66   34.90
  -4   4  -2  481.65  101.19
  -5  -4  -2  149.39    8.90
  -5  -4  -2  152.38    8.80
   5  -4   2  144.09    9.10
   5  -4   2  147.89    8.90
  -5   4  -2  149.09    8.80
   5   4   2  131.59    8.70
   5   4   2  133.09    8.70
   5   4   2  132.89    8.90
  -5   4  -2  122.59    8.80
  -5   4  -2  130.59    8.80
   6   4   2  266.57   15.50
  -6   4  -2  237.88   15.40
   6   4   2  253.67   15.20
   6   4   2  235.88   15.20
   7  -4   2   44.40    3.70
   7  -4   2   42.60    3.50
  -7  -4  -2   39.00    3.60
  -7  -4  -2   39.40    3.40
  -7  -4  -2   45.20    4.50
   7  -4   2   41.60    4.30
   7   4   2   44.90    3.80
  -7   4  -2   41.40    3.40
   7   4   2   38.60    3.60
  -7   4  -2   40.60    3.70
   7   4   2   39.70    3.60
  -7   4  -2   41.10    3.80
   8  -4   2   41.40    4.30
  -8  -4  -2   44.80    4.70
  -8  -4  -2   41.40    4.20
   8  -4   2   45.20    5.10
   8  -4   2   41.20    4.00
  -8   4  -2   52.09    4.30
   8   4   2   52.69    4.30
  -8   4  -2   47.90    3.80
   8   4   2   54.89    4.40
  -8   4  -2   50.19    4.50
   8   4   2   49.40    4.30
  -8   4  -2   55.89    3.90
  -9  -4  -2   12.10    2.80
  -9  -4  -2    6.00    1.80
   9  -4   2    7.50    2.80
  -9  -4  -2   10.00    2.10
   9  -4   2   10.80    2.10
   9   4   2    9.30    2.00
   9   4   2   11.60    2.30
   9   4   2   10.70    2.20
  -9   4  -2    5.70    2.00
  -9   4  -2    4.60    2.20
  -9   4  -2    6.40    1.50
  -9   4  -2    4.50    1.50
  10  -4   2  111.79    8.80
 -10  -4  -2  122.39    7.90
  10  -4   2  118.69    8.60
  10  -4   2  121.99    8.00
 -10   4  -2   92.79    6.90
 -10   4  -2   97.89    7.90
  10   4   2  100.19    7.90
 -10   4  -2  104.29    8.00
 -10   4  -2  105.29    7.00
  10   4   2   93.99    7.80
  10   4   2  112.29    7.90
  11  -4   2   93.49    7.10
  11  -4   2   79.79    7.00
  11  -4   2   83.39    7.80
  11   4   2   97.79    7.30
  11   4   2   81.99    7.20
  11   4   2   86.89    7.20
 -11   4  -2  101.49    7.70
  11  -5  -2   29.50    4.20
  11  -5  -2   37.80    5.80
 -11  -5   2   35.40    4.90
 -11   5   2   33.20    3.70
  11   5  -2   35.30    4.70
 -11   5   2   31.10    3.50
 -11   5   2   36.20    4.40
  11   5  -2   25.10    3.80
  11   5  -2   28.90    4.60
 -11   5   2   32.70    3.40
 -10  -5   2   11.70    2.30
 -10  -5   2   17.30    3.10
  10  -5  -2    8.40    3.20
 -10  -5   2   16.70    2.70
  10  -5  -2   13.70    2.80
 -10   5   2   17.30    2.80
 -10   5   2   17.90    2.90
 -10   5   2   14.90    2.40
 -10   5   2   18.80    2.90
 -10   5   2   14.40    2.70
  10   5  -2   22.80    3.10
  10   5  -2   13.50    2.80
  10   5  -2   12.90    2.80
   9  -5  -2   91.49    7.50
   9  -5  -2  102.39    8.10
  -9  -5   2  106.89    7.40
  -9  -5   2  105.39    7.40
  -9  -5   2  114.59    7.30
  -9   5   2   90.69    6.90
  -9   5   2   87.19    7.30
   9   5  -2  104.09    7.60
  -9   5   2   98.29    6.80
  -9   5   2  101.09    7.10
   9   5  -2  101.09    7.40
  -9   5   2   99.09    7.30
   8  -5  -2    3.20    1.90
  -8  -5   2    8.40    2.40
  -8  -5   2    5.30    1.70
   8  -5  -2    5.80    3.30
  -8  -5   2    4.40    1.50
  -8   5   2    5.90    1.50
   8   5  -2    4.90    2.20
  -8   5   2    5.60    1.80
   8   5  -2    6.80    2.00
  -8   5   2    5.60    1.60
  -8   5   2    3.50    1.50
   8   5  -2    3.90    1.90
  -8   5   2    4.60    1.70
   7  -5  -2   58.59    5.10
  -7  -5   2   64.69    5.00
   7  -5  -2   65.89    5.40
   7  -5  -2   60.59    5.70
  -7  -5   2   64.49    5.10
  -7  -5   2   68.29    5.10
  -7   5   2   68.79    4.80
   7   5  -2   59.89    5.00
  -7   5   2   76.09    4.90
  -7   5   2   65.89    5.00
   7   5  -2   67.79    5.30
  -7   5   2   71.79    5.30
  -7   5   2   72.09    5.10
   7   5  -2   69.79    5.00
  -6  -5   2  345.87   22.00
  -6  -5   2  396.96   22.10
   6  -5  -2  340.17   22.40
  -6   5   2  341.47   22.00
  -6   5   2  346.27   22.10
   6   5  -2  415.86   22.10
   5  -5  -2  120.89    8.50
   5  -5  -2  119.19    8.80
   5  -5  -2  120.29    8.40
  -5  -5   2  122.69    8.10
  -5  -5   2  119.09    8.50
  -5  -5   2  120.49    8.40
  -5   5   2  142.69    8.30
  -5   5   2  153.18    8.60
   5   5  -2  150.88    8.50
  -5   5   2  143.99    8.60
   5   5  -2  152.28    8.70
   4  -5  -2 1171.68  127.59
   4  -5  -2 1158.28   79.19
   4  -5  -2 1150.08   80.79
  -4  -5   2  988.50  116.09
   4   5  -2 1175.88   76.09
   4   5  -2 1064.09   76.19
  -4   5   2 1176.28   80.19
  -4   5   2 1244.48  134.99
   4   5  -2 1130.39   78.69
  -4   5   2 1109.79   77.79
  -3   5   2  176.98   11.10
   3   5  -2  191.88   11.10
  -3   5   2  176.28   11.20
  -2  -5   2  148.09    9.40
   2  -5  -2  164.18    9.70
   1  -5  -2   57.69    3.80
  -1  -5   2   54.59    3.70
   1   5  -2   58.59    3.70
  -1   5   2   60.29    3.80
  -1   5   2   57.79    3.80
   1   5  -2   55.89    3.60
  -1   5   2   52.69    3.50
   1   5  -2   58.79    3.70
   0  -5   2 1026.70   99.09
   0   5   2  723.23   54.49
   0   5  -2  763.32   50.29
   0   5   2  732.33   46.20
   0   5  -2  710.23   75.59
   1  -5   2   74.99    5.40
   1   5   2   89.89    5.50
  -1   5  -2   96.39    5.60
  -1   5  -2   92.19    5.40
  -2  -5  -2   53.69    3.40
  -2  -5  -2   53.19    3.20
   2  -5   2   54.39    3.60
   2  -5   2   50.49    3.50
  -2  -5  -2   50.59    3.50
   2  -5   2   48.70    3.40
   2  -5   2   50.39    3.20
   2   5   2   53.59    3.30
   2   5   2   49.99    3.30
  -2   5  -2   49.20    3.50
   2   5   2   52.39    3.50
  -2   5  -2   53.19    3.60
   2   5   2   58.89    3.40
  -2   5  -2   49.60    3.40
   3  -5   2  152.38    8.40
  -3  -5  -2  138.69    8.40
  -3  -5  -2  132.39    8.70
   3   5   2  128.99    8.50
  -3   5  -2  139.49    8.70
   4  -5   2  499.35  101.49
   4  -5   2  505.15   42.80
  -4  -5  -2  494.75   37.60
  -4  -5  -2  534.05   39.60
   4  -5   2  469.45   43.20
  -4  -5  -2  561.04   79.49
   4   5   2  515.65   73.19
   4   5   2  482.45   39.20
   4   5   2  492.15   38.40
  -4   5  -2  461.15   98.89
  -4   5  -2  501.45   43.40
   5  -5   2  871.61   66.79
  -5  -5  -2  948.41  117.19
  -5  -5  -2  835.72   60.09
   5  -5   2  821.92  119.19
  -5  -5  -2  857.21   62.59
  -5   5  -2  872.41  131.79
  -5   5  -2  852.71   64.69
   5   5   2  848.82   61.39
   5   5   2  732.93  103.79
   5   5   2  808.92   62.59
   6  -5   2  190.58   11.50
  -6  -5  -2  167.68   11.00
  -6  -5  -2  167.48   11.20
   6  -5   2  177.38   11.20
   6  -5   2  195.78   11.00
  -6  -5  -2  168.08   11.60
   6   5   2  185.28   11.00
  -6   5  -2  162.88   11.60
  -6   5  -2  160.78   11.00
   6   5   2  170.48   11.00
   6   5   2  196.18   11.30
   7  -5   2  138.39   10.40
   7  -5   2  148.89   10.00
  -7  -5  -2  153.28    9.90
  -7  -5  -2  150.18   10.20
   7  -5   2  138.09    9.80
  -7  -5  -2  151.78   10.10
   7   5   2  168.08   10.20
  -7   5  -2  155.38   10.10
  -7   5  -2  163.28    9.90
   7   5   2  166.68    9.90
   7   5   2  160.58    9.90
  -7   5  -2  159.88   10.10
   8  -5   2   21.90    2.80
  -8  -5  -2   23.20    3.00
   8  -5   2   18.30    3.20
   8  -5   2   16.30    2.80
  -8  -5  -2   25.10    3.70
  -8  -5  -2   20.20    2.80
  -8   5  -2   21.00    3.00
  -8   5  -2   21.70    3.40
   8   5   2   24.80    3.70
   8   5   2   25.80    3.10
   8   5   2   29.20    3.20
  -8   5  -2   22.40    2.80
   9   5   2   22.70    2.90
  -9   5  -2   21.70    2.70
  -9   5  -2   22.40    2.80
   9   5   2   22.10    3.40
   9   5   2   22.50    3.30
  -9   5  -2   21.40    3.00
  -9   5  -2   22.30    3.30
  10  -5   2   38.40    4.40
  10  -5   2   29.40    4.30
 -10  -5  -2   40.70    4.10
  10  -5   2   30.90    4.00
 -10  -5  -2   40.40    5.00
  10   5   2   32.30    4.30
 -10   5  -2   33.90    4.40
  10   5   2   45.00    4.50
  10   5   2   41.30    4.40
 -10   5  -2   33.10    3.50
 -10   5  -2   41.00    5.10
 -10   5  -2   35.80    3.40
 -11  -5  -2   54.59    6.60
  11  -5   2   41.00    4.80
 -11   5  -2   48.90    3.90
 -11   5  -2   45.20    3.90
  11   5   2   46.40    5.10
  11   5   2   52.39    5.20
  11   5   2   47.60    5.20
 -11  -6   2    0.90    2.80
  11  -6  -2    2.40    4.00
  11  -6  -2    6.90    2.70
 -11   6   2    3.90    2.40
  11   6  -2    3.90    2.60
  11   6  -2    3.80    2.50
 -11   6   2    4.70    1.90
  11   6  -2    2.50    2.40
 -11   6   2    4.10    1.70
 -11   6   2    5.10    1.80
 -10  -6   2  130.49    8.60
 -10  -6   2  131.09    8.90
  10  -6  -2  125.49    8.70
  10  -6  -2  113.09    9.50
 -10  -6   2  124.09    8.90
 -10   6   2  115.99    8.80
  10   6  -2  127.59    8.70
 -10   6   2  123.89    8.30
 -10   6   2  119.49    8.20
 -10   6   2  120.29    8.80
 -10   6   2  106.79    8.70
  10   6  -2  117.99    8.70
  10   6  -2  123.59    9.00
   9  -6  -2   58.59    6.30
   9  -6  -2   60.69    5.20
  -9  -6   2   61.69    5.50
  -9  -6   2   63.29    5.10
  -9  -6   2   56.49    5.20
  -9   6   2   67.39    4.90
   9   6  -2   60.79    5.50
  -9   6   2   57.69    5.40
   9   6  -2   72.59    5.50
  -9   6   2   64.29    5.30
   9   6  -2   59.29    5.30
  -9   6   2   62.89    4.80
  -8  -6   2   12.90    2.10
   8  -6  -2   12.50    2.30
   8  -6  -2    8.80    2.40
  -8  -6   2    9.70    2.00
   8  -6  -2   16.00    3.20
  -8   6   2   13.70    2.30
   8   6  -2   16.60    2.70
  -8   6   2   17.60    2.30
  -8   6   2   14.10    2.10
  -8   6   2   15.90    2.40
  -8   6   2   10.30    1.80
   7  -6  -2  186.08   11.70
  -7  -6   2  188.68   11.80
   7  -6  -2  197.48   12.30
  -7  -6   2  197.28   11.60
  -7  -6   2  190.68   11.60
   7  -6  -2  164.88   11.70
   7   6  -2  177.08   11.60
   7   6  -2  183.88   11.90
  -7   6   2  182.98   11.70
  -7   6   2  179.78   11.70
   7   6  -2  171.88   11.50
  -7   6   2  174.18   11.30
  -7   6   2  177.88   11.60
  -7   6   2  180.18   11.50
  -6  -6   2   59.59    4.50
  -6  -6   2   52.09    4.20
   6  -6  -2   63.59    4.40
  -6  -6   2   57.99    4.20
   6  -6  -2   45.50    4.80
   6   6  -2   60.99    4.20
   6   6  -2   62.09    4.50
  -6   6   2   60.09    4.70
   6   6  -2   62.19    4.30
  -6   6   2   46.20    4.10
  -6   6   2   50.49    3.90
  -6   6   2   47.40    4.30
   5  -6  -2 1184.08   84.59
   5  -6  -2 1212.18  143.69
   5  -6  -2 1064.59   81.19
  -5  -6   2 1128.99  131.99
  -5   6   2 1148.39   80.69
   5   6  -2 1117.79   78.99
   5   6  -2 1178.58   79.19
   5   6  -2 1066.09   80.59
  -5   6   2 1135.59  145.49
   5   6  -2 1139.69   77.59
   4  -6  -2  429.16   38.00
   4  -6  -2  502.55   96.19
  -4  -6   2  549.65   81.49
   4  -6  -2  433.06   37.10
   4   6  -2  432.76   34.90
   4   6  -2  414.56   33.60
  -4   6   2  422.06   36.10
   4   6  -2  384.46   35.40
   4   6  -2  409.66   34.30
  -4   6   2  527.95  102.69
   3   6  -2  230.38   14.80
  -3   6   2  262.47   15.10
  -2  -6   2  117.69    7.50
   2  -6  -2  117.49    7.50
  -2  -6   2  112.39    7.60
   2  -6  -2  121.09    7.80
  -2  -6   2  116.79    7.60
   2   6  -2  127.09    7.60
   2   6  -2  129.99    7.50
   2   6  -2  127.69    7.70
  -2   6   2  128.09    7.70
  -2   6   2  129.09    7.70
   1  -6  -2  581.64   40.70
  -1  -6   2  652.13   68.59
   1  -6  -2  619.84   59.79
  -1  -6   2  636.94   41.40
  -1   6   2  587.84   40.60
   1   6  -2  618.14   41.90
  -1   6   2  702.23   64.19
   1   6  -2  597.54   70.29
   0  -6  -2  671.43   46.30
   0  -6   2  658.13   43.60
   0  -6   2  662.93   42.50
   0  -6   2  574.74   70.59
   0  -6  -2  676.63   38.20
   0   6  -2  635.34   44.60
   0   6  -2  580.04   42.90
   0   6  -2  557.74   69.59
   0   6   2  553.74   39.00
   0   6   2  546.95   50.89
   1  -6   2  185.88   10.60
   1  -6   2  164.28   10.40
  -2  -6  -2  835.92   68.49
  -2  -6  -2  782.62   66.59
   2  -6   2  706.13   54.09
   2  -6   2  703.33   55.19
   2  -6   2  764.62   90.09
   2   6   2  777.22   48.90
  -2   6  -2  822.72   56.89
  -2   6  -2  775.32   54.99
  -3  -6  -2  229.28   14.50
   3  -6   2  256.07   14.80
  -3   6  -2  235.68   14.60
  -4  -6  -2   88.39    6.20
   4  -6   2  101.89    6.30
  -4  -6  -2   92.09    6.00
  -4  -6  -2   86.39    6.10
   4  -6   2   87.69    6.10
   4  -6   2   87.09    6.50
  -4   6  -2   97.69    6.30
   4   6   2   92.39    6.00
  -4   6  -2  106.39    6.30
   4   6   2   98.79    6.20
  -4   6  -2   95.59    6.20
   4   6   2  100.69    6.00
   5  -6   2   80.49    5.30
  -5  -6  -2   75.99    5.30
  -5  -6  -2   74.09    5.40
   5  -6   2   75.59    5.70
  -5  -6  -2   77.19    5.10
   5  -6   2   70.29    5.20
   5  -6   2   69.99    5.00
  -5   6  -2   85.39    5.40
  -5   6  -2   79.29    5.40
   5   6   2   81.49    5.10
   5   6   2   77.19    5.40
  -5   6  -2   77.99    5.30
   5   6   2   76.79    5.10
   6  -6   2  382.06   23.70
   6  -6   2  383.86   23.10
  -6  -6  -2  398.66   23.40
  -6   6  -2  383.46   23.40
  -6   6  -2  373.66   23.30
   7  -6   2    7.30    1.50
  -7  -6  -2    6.40    1.50
  -7  -6  -2    6.20    2.10
   7  -6   2    8.50    1.80
   7  -6   2    6.20    2.30
  -7  -6  -2    8.60    1.60
   7   6   2    7.30    1.70
  -7   6  -2    8.50    1.70
   7   6   2    4.50    1.40
  -7   6  -2    9.50    1.90
   7   6   2    6.50    1.60
  -7   6  -2    8.20    1.80
  -8  -6  -2   41.30    4.40
   8  -6   2   38.50    4.70
  -8  -6  -2   39.70    3.60
   8  -6   2   36.70    3.60
   8  -6   2   42.00    4.00
  -8  -6  -2   39.20    4.00
  -8   6  -2   40.60    3.90
   8   6   2   36.60    3.80
  -8   6  -2   38.50    4.00
   8   6   2   40.80    3.90
  -8   6  -2   43.70    3.70
   8   6   2   37.20    3.70
  -9  -6  -2   12.00    3.00
  -9  -6  -2   11.00    2.40
   9  -6   2    9.70    2.10
   9  -6   2   13.70    2.60
   9  -6   2    6.20    2.80
  -9  -6  -2   10.20    2.10
  -9   6  -2    9.30    1.80
  -9   6  -2   12.00    2.50
  -9   6  -2   11.30    2.00
   9   6   2   13.80    2.40
  -9   6  -2   11.20    3.30
   9   6   2   11.50    2.20
 -10  -6  -2  115.39    7.60
  10  -6   2  106.69    7.80
  10  -6   2   97.59    8.40
  10  -6   2  102.79    7.50
 -10   6  -2   98.19    7.10
  10   6   2  110.29    7.70
  10   6   2  101.09    7.90
 -10   6  -2  102.49    7.90
  10   6   2   90.79    7.50
 -10   6  -2  109.29    7.10
  11  -6   2    4.00    3.30
 -11  -6  -2   11.20    3.60
  11  -6   2    9.00    2.70
  11  -6   2    2.70    2.20
 -11   6  -2    7.70    2.90
  11   6   2    3.10    2.40
 -11   6  -2    6.10    1.70
  11   6   2    5.70    2.60
  11   6   2    3.90    2.30
 -11   6  -2    3.10    1.70
 -11  -7   2  102.49    9.60
  11  -7  -2  122.39    8.60
  11  -7  -2   93.99   10.70
  11   7  -2  117.69    8.40
 -11   7   2   95.89    7.80
  11   7  -2  106.79    8.30
 -11   7   2  116.19    7.70
  11   7  -2  125.19   11.60
 -11   7   2  115.99    8.60
 -10  -7   2    9.80    3.20
  10  -7  -2   10.50    2.70
  10  -7  -2   10.60    3.50
 -10  -7   2   10.00    2.20
 -10  -7   2    9.80    2.90
 -10   7   2    6.30    1.70
  10   7  -2    9.40    2.50
 -10   7   2    9.80    2.10
 -10   7   2    8.00    2.00
  10   7  -2    4.80    2.50
  10   7  -2   12.00    2.60
 -10   7   2    9.20    2.50
   9  -7  -2  271.57   18.30
  -9  -7   2  308.47   17.70
  -9  -7   2  277.17   17.60
   9  -7  -2  282.17   17.60
   9   7  -2  270.37   17.60
  -9   7   2  271.17   17.80
  -9   7   2  268.27   17.50
  -9   7   2  291.67   17.40
   9   7  -2  285.37   17.60
  -9   7   2  276.17   17.80
   9   7  -2  281.77   18.00
  -8  -7   2   32.80    3.90
  -8  -7   2   26.10    3.40
   8  -7  -2   30.30    4.70
   8  -7  -2   35.60    3.90
  -8  -7   2   28.50    3.30
  -8   7   2   33.00    3.80
  -8   7   2   40.90    4.10
  -8   7   2   31.90    3.50
  -8   7   2   32.90    3.60
  -8   7   2   29.70    3.00
   8   7  -2   41.50    3.70
   8   7  -2   41.80    4.10
  -7  -7   2    3.00    1.30
   7  -7  -2    2.60    2.30
  -7  -7   2    1.70    1.30
   7  -7  -2    3.20    1.70
  -7  -7   2    2.70    1.80
  -7   7   2    8.10    2.00
  -7   7   2    4.30    1.10
  -7   7   2    4.50    1.60
   7   7  -2    3.10    1.70
   7   7  -2    4.70    1.70
   7   7  -2    4.50    1.60
  -7   7   2    2.80    1.50
  -7   7   2    3.60    1.50
   6  -7  -2  301.77   19.10
  -6  -7   2  290.37   18.50
  -6  -7   2  311.77   19.50
  -6   7   2  276.87   18.40
  -6   7   2  348.87   18.80
  -6   7   2  281.57   18.80
   6   7  -2  293.97   18.60
   6   7  -2  337.67   18.60
   5   7  -2   18.70    1.50
  -5   7   2   15.80    1.70
  -5   7   2   17.90    2.10
  -5   7   2   20.20    2.50
  -5   7   2   18.80    2.70
   5   7  -2   22.70    2.20
   5   7  -2   17.90    2.40
  -4  -7   2 1040.40  117.69
   4  -7  -2  952.40   71.69
   4  -7  -2 1056.19  122.69
  -4  -7   2 1025.70  116.89
   4   7  -2 1004.50   69.99
   4   7  -2  918.21   70.49
   4   7  -2  983.70   69.39
  -4   7   2 1062.89   73.59
   4   7  -2 1041.80   68.99
  -4   7   2 1017.10   71.29
  -4   7   2 1157.98  131.49
   3  -7  -2   86.69    6.30
  -3   7   2  105.69    6.20
   3   7  -2   87.69    5.90
  -3   7   2   89.69    5.90
   3   7  -2   92.09    5.80
  -2  -7   2   44.80    2.90
   2  -7  -2   45.40    2.70
   2   7  -2   36.80    2.90
  -2   7   2   36.80    3.00
   2   7  -2   36.80    2.80
   2   7  -2   36.70    2.90
  -2   7   2   37.30    3.10
   1  -7  -2  406.66   29.90
   1  -7  -2  447.16   49.70
   1  -7  -2  419.26   30.80
  -1  -7   2  442.96   58.29
  -1  -7   2  424.86   31.20
  -1  -7   2  420.46   30.30
   1   7  -2  420.96   31.30
   1   7  -2  405.56   32.00
   1   7  -2  411.36   60.99
  -1   7   2  413.46   30.00
  -1   7   2  487.95   54.29
  -1   7   2  436.76   30.40
   0  -7  -2 1224.18   79.29
   0  -7   2 1207.38  109.79
   0  -7  -2 1101.29   67.69
   0  -7   2 1108.09   71.89
   0   7   2 1078.49   92.89
   0   7   2 1075.69   69.09
   0   7  -2 1234.38  110.59
   0   7  -2 1058.39   73.09
   1  -7   2  124.39    7.80
   1  -7   2  145.59    8.00
  -1   7  -2  127.39    7.90
   1   7   2  132.99    8.00
   1   7   2  136.19    8.00
  -1   7  -2  132.49    8.10
   1   7   2  125.69    7.80
  -1   7  -2  116.09    8.00
   2  -7   2   41.20    3.30
  -2  -7  -2   43.00    3.00
   2  -7   2   43.70    3.00
  -2  -7  -2   41.80    3.10
   2   7   2   41.90    3.00
   2   7   2   47.50    3.10
  -2   7  -2   39.10    3.30
   2   7   2   48.00    2.80
  -2   7  -2   39.50    3.10
  -2   7  -2   45.20    3.10
  -3  -7  -2   94.89    5.90
   3  -7   2   91.39    5.80
   3  -7   2  103.99    6.50
   3  -7   2   97.29    6.40
   3  -7   2   91.79    6.10
   3   7   2   97.99    6.00
  -3   7  -2   94.79    6.30
  -4  -7  -2  350.36   21.00
  -5  -7  -2  188.88   11.20
   5  -7   2  190.18   11.80
   5  -7   2  199.88   11.50
  -5  -7  -2  184.68   11.60
  -5  -7  -2  190.98   11.40
   5  -7   2  188.98   11.40
   5  -7   2  183.28   11.10
   5   7   2  171.98   11.50
  -5   7  -2  160.58   11.40
  -5   7  -2  160.78   11.40
   5   7   2  185.58   11.20
  -6  -7  -2   49.90    4.40
  -6  -7  -2   50.89    4.40
  -6  -7  -2   54.39    4.10
   6  -7   2   60.89    4.40
   6  -7   2   60.49    5.10
   6   7   2   66.09    4.20
  -6   7  -2   53.29    4.40
  -7  -7  -2   28.20    3.30
  -7  -7  -2   30.10    2.90
   7  -7   2   27.60    4.20
  -7  -7  -2   31.80    3.70
   7  -7   2   28.50    3.00
   7  -7   2   31.70    3.40
  -7   7  -2   39.10    3.50
  -7   7  -2   41.30    3.50
   8  -7   2   23.40    3.60
  -8  -7  -2   28.10    3.30
  -8  -7  -2   27.10    3.90
   8  -7   2   23.10    3.00
   8  -7   2   29.60    3.40
  -8  -7  -2   24.90    2.90
  -8   7  -2   24.10    3.20
  -8   7  -2   27.50    3.40
  -8   7  -2   28.90    3.60
   9  -7   2  259.17   16.60
   9  -7   2  265.27   16.40
   9  -7   2  255.97   17.10
  -9  -7  -2  289.97   16.90
  -9  -7  -2  274.47   17.10
  -9  -7  -2  275.17   17.20
   9   7   2  248.68   17.70
  -9   7  -2  242.78   16.30
   9   7   2  273.47   16.80
  -9   7  -2  234.68   16.50
   9   7   2  272.97   16.50
  -9   7  -2  252.37   16.70
  -9   7  -2  258.57   16.20
  10  -7   2   67.09    5.70
  10  -7   2   57.89    6.70
  10  -7   2   72.29    5.90
 -10   7  -2   72.19    6.20
  10   7   2   79.09    6.00
 -10   7  -2   71.59    5.40
  10   7   2   70.09    5.90
  10   7   2   68.19    6.10
 -11  -7  -2    6.80    3.40
  11  -7   2    5.60    3.30
  11  -7   2    2.70    2.30
  11  -7   2    8.80    2.70
 -11   7  -2    8.60    2.00
 -11   7  -2    6.80    2.00
 -11   7  -2    8.60    2.70
  11   7   2   10.30    3.00
  11   7   2    7.90    2.60
  11  -8  -2   16.30    4.30
  11  -8  -2   23.50    3.60
 -11  -8   2   26.70    5.70
 -11   8   2   24.00    3.60
  11   8  -2   27.10    4.00
 -11   8   2   25.70    3.70
 -11   8   2   26.80    3.80
  11   8  -2   23.60    3.80
  11   8  -2   23.10    3.40
 -10  -8   2   80.19    6.60
  10  -8  -2   68.49    7.40
  10  -8  -2   73.29    6.20
 -10   8   2   69.59    6.00
  10   8  -2   77.09    6.50
 -10   8   2   75.89    5.80
  10   8  -2   71.29    6.00
 -10   8   2   73.29    6.30
 -10   8   2   77.79    5.60
  10   8  -2   77.29    6.20
   9  -8  -2   33.50    4.00
   9  -8  -2   28.00    4.40
  -9  -8   2   26.70    3.70
  -9  -8   2   30.00    4.20
   9   8  -2   26.00    4.00
  -9   8   2   32.60    3.60
   9   8  -2   36.00    3.90
  -9   8   2   31.40    4.10
  -9   8   2   31.80    3.80
   9   8  -2   31.80    3.70
  -9   8   2   27.50    2.90
  -8  -8   2    6.10    2.30
  -8  -8   2    6.20    1.70
   8  -8  -2    5.60    2.80
   8   8  -2    9.00    2.00
  -8   8   2    8.70    2.00
  -8   8   2    7.40    1.50
  -8   8   2    9.10    2.00
  -8   8   2    7.10    1.90
   8   8  -2   12.00    2.10
  -8   8   2    9.90    2.20
  -7  -8   2   67.99    5.00
   7  -8  -2   72.09    5.90
   7  -8  -2   64.09    4.90
  -7  -8   2   68.29    4.90
  -7  -8   2   65.39    4.70
   7   8  -2   61.19    4.80
  -7   8   2   58.29    4.30
  -7   8   2   58.39    4.80
  -7   8   2   54.49    5.10
  -7   8   2   60.09    5.00
   7   8  -2   58.69    5.10
   7   8  -2   55.89    4.60
  -7   8   2   55.29    4.70
  -6  -8   2   30.60    2.80
   6   8  -2   32.50    3.00
  -6   8   2   27.20    3.20
  -4  -8   2   24.90    2.30
   4  -8  -2   21.70    2.30
   4   8  -2   18.60    2.10
  -4   8   2   20.60    2.10
  -4   8   2   28.20    2.60
   4   8  -2   18.00    2.40
   3  -8  -2  295.77   17.60
   3   8  -2  264.77   17.20
  -3   8   2  285.97   17.50
  -3   8   2  296.47   17.50
  -2  -8   2   20.20    2.00
  -2  -8   2   23.30    2.30
   2  -8  -2   20.60    2.70
   2  -8  -2   19.60    1.90
  -2  -8   2   24.80    2.00
  -2   8   2   26.50    2.60
   2   8  -2   25.30    2.20
   2   8  -2   26.20    2.20
  -2   8   2   26.00    1.90
  -2   8   2   22.40    2.30
  -1  -8   2  148.19    9.20
  -1  -8   2  133.69    9.00
  -1  -8   2  146.29    8.90
   1  -8  -2  149.29    8.90
   1  -8  -2  154.78    9.20
  -1  -8   2  148.79    9.00
   1  -8  -2  147.19    8.90
   0   8  -2  208.78   12.50
   0   8  -2  210.18   12.30
   0   8  -2  197.18   12.40
   0   8   2  200.78   12.50
  -1   8  -2  129.79    8.40
  -1   8  -2  134.69    8.30
  -1   8  -2  131.09    8.20
   1   8   2  133.39    8.30
   1   8   2  134.89    8.30
   1   8   2  128.49    8.20
   1   8   2  142.19    8.00
   2   8   2  245.08   14.30
  -2   8  -2  226.18   14.30
   3  -8   2  138.29    8.10
   3  -8   2  135.79    8.10
   3  -8   2  110.39    7.70
  -3  -8  -2  120.49    7.90
  -3  -8  -2  125.19    7.50
   3   8   2  111.99    7.60
  -4  -8  -2  729.83   86.49
   4  -8   2  584.54  114.19
   4  -8   2  589.04   49.99
  -4  -8  -2  627.84   81.99
   4  -8   2  610.44   51.79
   4   8   2  571.24   43.30
  -4   8  -2  652.43  133.69
   4   8   2  574.84   44.30
  -4   8  -2  641.54   52.09
  -4   8  -2  543.25   48.70
   5  -8   2   30.10    2.20
  -5  -8  -2   27.90    2.70
   5  -8   2   32.80    3.60
  -5  -8  -2   30.00    2.80
   5  -8   2   32.50    2.70
  -5  -8  -2   33.70    2.40
   5   8   2   25.20    2.50
   5   8   2   24.90    2.50
  -5   8  -2   26.60    3.00
  -5   8  -2   28.50    3.10
  -5   8  -2   22.60    2.60
   6  -8   2  187.58   12.00
   6  -8   2  175.48   12.00
   6  -8   2  178.98   11.60
  -6  -8  -2  175.58   11.70
  -6  -8  -2  179.28   11.90
  -6  -8  -2  171.88   12.10
   6  -8   2  171.28   12.40
  -6   8  -2  205.58   12.10
   6   8   2  208.98   11.70
  -6   8  -2  200.08   12.10
   6   8   2  216.48   11.80
  -6   8  -2  199.28   12.10
   7  -8   2   54.49    4.10
  -7  -8  -2   54.99    4.70
  -7  -8  -2   56.39    4.10
   7  -8   2   50.99    5.30
   7  -8   2   55.19    4.50
  -7  -8  -2   55.09    4.60
   7   8   2   47.60    4.20
   7   8   2   54.39    4.60
  -7   8  -2   56.19    4.50
  -7   8  -2   51.39    4.70
   7   8   2   54.99    4.30
  -7   8  -2   51.29    4.50
   8  -8   2   57.29    4.70
   8  -8   2   58.39    5.00
  -8  -8  -2   61.99    5.20
  -8  -8  -2   57.49    4.60
  -8  -8  -2   65.99    5.50
   8  -8   2   57.19    5.90
  -8   8  -2   67.09    5.10
  -8   8  -2   61.29    5.10
   8   8   2   63.99    4.90
   8   8   2   64.29    5.20
  -8   8  -2   61.49    5.30
   8   8   2   57.99    4.70
   9  -8   2   13.60    2.40
  -9  -8  -2   20.90    3.30
  -9  -8  -2   14.60    2.30
   9  -8   2   15.80    2.70
  -9  -8  -2   14.60    2.80
   9   8   2   18.20    2.70
   9   8   2   16.90    2.50
  -9   8  -2   20.40    3.00
  -9   8  -2   20.50    3.20
  -9   8  -2   17.30    2.80
   9   8   2   21.00    3.20
  10  -8   2    7.20    3.40
  10  -8   2    7.90    2.50
 -10  -8  -2    9.00    3.20
 -10   8  -2   14.30    2.30
 -10   8  -2   14.80    2.90
  10   8   2   11.70    2.70
 -10   8  -2   12.60    2.30
  10   8   2   14.20    2.60
  11  -8   2   94.79    7.20
  11  -8   2   88.29    8.40
  11   8   2   89.89    7.50
  11   8   2   81.49    7.00
 -11   8  -2   81.09    6.60
 -11   8  -2   93.99    6.60
 -11   8  -2  100.19    7.70
  11   8   2   98.29    7.90
  11  -9  -2   36.10    4.90
 -11  -9   2   32.70    4.50
  11  -9  -2   25.10    5.10
  11   9  -2   40.50    4.50
 -11   9   2   38.10    4.90
 -11   9   2   38.50    4.40
  11   9  -2   34.30    4.90
 -11   9   2   37.30    4.20
  11   9  -2   43.40    4.70
  10  -9  -2   26.10    3.90
 -10  -9   2   20.00    3.50
  10  -9  -2   16.30    4.00
 -10   9   2   20.00    3.20
 -10   9   2   20.90    3.30
  10   9  -2   18.80    3.00
  10   9  -2   19.50    3.20
  -9  -9   2   82.19    6.20
   9  -9  -2   67.19    7.10
  -9  -9   2   74.29    5.70
   9  -9  -2   72.99    5.90
  -9  -9   2   71.39    6.00
  -9   9   2   66.89    5.90
  -9   9   2   75.99    5.80
  -9   9   2   82.89    6.20
  -9   9   2   68.89    6.10
   9   9  -2   76.09    5.80
   9   9  -2   75.89    6.30
   9   9  -2   72.69    5.80
  -9   9   2   70.79    5.20
  -8  -9   2   47.20    4.60
   8  -9  -2   45.00    4.40
   8  -9  -2   42.90    5.60
  -8  -9   2   45.10    4.40
  -8  -9   2   46.10    4.10
  -8   9   2   50.49    4.80
  -8   9   2   48.50    4.40
   8   9  -2   52.99    4.80
  -8   9   2   50.69    4.50
   8   9  -2   49.60    4.20
  -8   9   2   52.29    4.90
   8   9  -2   54.59    4.40
  -8   9   2   47.90    3.70
  -7  -9   2   89.69    5.90
  -7  -9   2   89.49    6.30
  -7  -9   2   83.09    6.10
   7  -9  -2   78.99    8.20
   7  -9  -2   93.19    6.20
  -7   9   2   84.69    6.40
  -7   9   2   92.39    6.50
  -7   9   2   79.99    5.50
  -7   9   2   80.49    6.10
   7   9  -2   76.79    5.80
   7   9  -2   82.09    7.00
   7   9  -2   83.39    6.00
  -6  -9   2  292.87   17.60
  -6  -9   2  274.97   17.50
  -6  -9   2  297.17   17.30
   6  -9  -2  275.97   18.20
  -6  -9   2  279.97   17.90
   6  -9  -2  286.67   17.70
   6   9  -2  291.77   17.40
  -6   9   2  297.27   17.80
   6   9  -2  289.77   17.60
  -6   9   2  272.37   17.70
   6   9  -2  315.27   18.00
  -6   9   2  279.27   17.30
  -6   9   2  296.67   17.90
   6   9  -2  274.27   17.10
   5  -9  -2  393.06   22.70
  -5  -9   2  393.16   22.00
  -5  -9   2  365.16   22.20
   5  -9  -2  380.86   22.20
  -5   9   2  341.57   22.30
   5   9  -2  356.06   22.10
   5   9  -2  360.66   22.40
  -5   9   2  365.96   22.40
  -5   9   2  338.97   21.80
   4  -9  -2  523.35   31.70
   3  -9  -2   12.90    2.10
   3   9  -2   18.50    1.90
   3   9  -2   13.30    1.80
  -3   9   2   14.10    1.60
  -2  -9   2  211.28   13.40
  -2  -9   2  234.78   13.90
   2  -9  -2  221.58   13.80
   2  -9  -2  221.18   13.80
   2   9  -2  215.38   13.60
   2   9  -2  238.88   13.60
   2   9  -2  216.38   13.60
  -2   9   2  215.48   13.80
  -2   9   2  232.48   13.80
  -1   9   2  320.67   19.40
   0  -9  -2  230.98   14.50
   0  -9   2  217.08   14.30
   0  -9   2  219.98   14.40
   0   9  -2  261.37   14.30
   0   9  -2  250.07   14.40
   0   9   2  234.58   14.50
   0   9   2  251.97   14.60
   1  -9   2  311.97   19.20
   1  -9   2  315.17   19.20
  -1   9  -2  330.67   19.10
   2  -9   2  157.38    8.60
   2   9   2  136.29    8.20
  -2   9  -2  132.59    8.70
   2   9   2  132.59    8.40
   2   9   2  135.99    8.40
  -2   9  -2  123.99    8.40
  -2   9  -2  127.09    8.50
   3  -9   2   51.69    4.10
  -3  -9  -2   58.19    3.40
   3  -9   2   51.19    3.70
  -3  -9  -2   51.19    3.90
  -3  -9  -2   53.39    3.70
   3  -9   2   57.89    4.30
  -3   9  -2   55.59    4.20
  -3   9  -2   49.60    3.90
   3   9   2   55.09    3.70
  -4  -9  -2  190.88   11.00
  -4  -9  -2  183.98   11.50
  -4  -9  -2  191.28   11.20
   4  -9   2  198.98   11.70
   4  -9   2  196.58   11.30
   4   9   2  165.58   11.00
   4   9   2  172.68   10.90
   4   9   2  160.48   11.30
  -4   9  -2  189.08   11.40
   4   9   2  164.68   11.00
  -4   9  -2  179.68   11.50
  -5  -9  -2  601.54   35.90
   6  -9   2   19.30    2.70
  -6  -9  -2   20.80    2.50
  -6  -9  -2   22.00    2.70
   6  -9   2   27.20    2.80
   6  -9   2   20.50    2.10
  -6  -9  -2   19.30    2.20
   6  -9   2   16.50    2.90
  -6   9  -2   26.10    3.10
  -6   9  -2   20.80    2.70
   7  -9   2  182.28   11.60
   7  -9   2  182.18   11.00
  -7  -9  -2  197.08   11.40
  -7  -9  -2  182.58   11.60
  -7  -9  -2  179.08   11.00
   7   9   2  172.88   11.20
  -7   9  -2  152.78   11.50
   7   9   2  168.58   11.00
   7   9   2  174.68   11.60
  -7   9  -2  160.58   11.30
  -7   9  -2  168.28   11.40
  -8  -9  -2   30.80    3.60
   8  -9   2   24.10    3.90
   8  -9   2   28.00    3.60
  -8  -9  -2   32.20    4.10
  -8  -9  -2   28.40    3.00
   8  -9   2   23.40    3.10
   8   9   2   29.80    3.50
  -8   9  -2   25.50    3.50
  -8   9  -2   27.60    3.60
   8   9   2   31.30    3.50
  -8   9  -2   25.80    3.20
   8   9   2   29.50    3.10
   9  -9   2   88.69    7.00
  -9  -9  -2   88.19    6.60
  -9  -9  -2  102.69    7.50
   9  -9   2   79.09    7.70
   9   9   2   96.89    6.70
  -9   9  -2  100.59    7.20
  -9   9  -2   96.09    6.90
  10  -9   2   60.19    5.20
  10  -9   2   43.60    6.30
 -10  -9  -2   66.59    6.20
  10   9   2   61.29    5.20
  10   9   2   53.89    5.30
  10   9   2   49.10    4.80
 -10   9  -2   53.49    4.80
 -10   9  -2   57.29    5.60
 -10   9  -2   45.20    4.90
  11  -9   2   52.39    6.60
  11   9   2   49.30    5.10
  11   9   2   45.30    5.30
  11   9   2   40.90    4.80
 -11   9  -2   44.30    4.60
 -11   9  -2   44.00    4.40
 -11   9  -2   50.69    5.50
 -11 -10   2   15.60    3.40
  11 -10  -2   15.40    3.20
  11 -10  -2    5.90    4.20
 -11  10   2   14.20    2.70
  11  10  -2   14.20    2.90
  11  10  -2   12.40    4.40
 -11  10   2   14.90    2.70
  10 -10  -2  170.28   12.40
  10 -10  -2  171.38   11.30
 -10  10   2  160.28   11.20
  10  10  -2  166.18   11.10
  10  10  -2  150.48   10.90
 -10  10   2  167.08   12.40
 -10  10   2  168.58   11.00
  10  10  -2  166.68   11.60
   9 -10  -2   13.10    3.70
  -9 -10   2   15.10    2.30
   9 -10  -2   15.60    2.80
  -9 -10   2   17.20    2.90
  -9 -10   2   11.40    2.30
  -9  10   2   11.50    2.30
  -9  10   2   16.80    2.60
  -9  10   2   14.60    2.80
   9  10  -2   14.40    2.40
   9  10  -2   13.30    2.60
  -9  10   2   11.80    2.50
   9  10  -2   16.50    2.60
   8 -10  -2   83.39    7.30
  -8 -10   2   85.49    5.80
  -8 -10   2   78.09    6.20
  -8 -10   2   90.69    6.10
   8 -10  -2   76.49    6.00
  -8  10   2   75.29    6.40
   8  10  -2   86.29    6.40
  -8  10   2   74.39    5.30
   8  10  -2   83.69    5.80
   8  10  -2   77.99    5.90
  -8  10   2   74.39    6.00
  -8  10   2   72.29    6.00
  -8  10   2   79.09    6.40
  -7 -10   2   15.30    2.20
   7 -10  -2   11.80    3.10
  -7  10   2   13.40    2.10
   7  10  -2   14.70    2.10
   7  10  -2   12.70    2.40
  -7  10   2   11.00    1.60
   7  10  -2   12.90    1.90
   6 -10  -2   31.20    3.10
  -6 -10   2   28.70    2.90
  -6 -10   2   27.20    2.30
   6  10  -2   23.60    2.70
  -6  10   2   21.80    3.20
  -6  10   2   22.00    2.00
  -6  10   2   23.40    3.30
   5 -10  -2  376.16   23.50
  -5 -10   2  381.66   23.30
   5 -10  -2  397.76   23.90
  -5 -10   2  393.86   23.30
  -5  10   2  365.76   23.40
  -5  10   2  380.06   23.60
  -5  10   2  400.56   23.80
   5  10  -2  415.56   23.80
  -5  10   2  373.56   23.10
   5  10  -2  391.06   23.40
  -4 -10   2  353.76   21.10
   4 -10  -2  375.06   21.20
   4 -10  -2  370.86   21.60
   4  10  -2  317.37   21.10
  -4  10   2  316.27   21.20
  -4  10   2  356.06   21.50
   4  10  -2  335.57   21.40
  -4  10   2  367.56   21.40
  -4  10   2  365.96   20.80
  -3 -10   2  192.78   12.50
  -3 -10   2  218.18   12.80
   3 -10  -2  198.98   12.60
  -3 -10   2  199.18   12.80
   3 -10  -2  200.78   13.00
   3  10  -2  216.58   12.90
  -3  10   2  195.78   12.60
  -3  10   2  212.28   13.00
  -3  10   2  218.38   13.00
   3  10  -2  204.78   12.70
   3  10  -2  219.08   12.70
   2 -10  -2  235.08   15.10
  -2 -10   2  232.08   15.30
  -2 -10   2  263.37   15.40
  -2 -10   2  247.68   15.10
  -2 -10   2  241.88   15.10
   2 -10  -2  249.78   15.50
   2  10  -2  251.27   15.20
   2  10  -2  276.57   15.30
  -2  10   2  252.27   15.50
  -2  10   2  259.17   15.40
   1 -10  -2  788.82   58.79
  -1 -10   2  958.50  102.19
  -1 -10   2  838.02   59.39
  -1 -10   2  885.21   58.59
   1 -10  -2  940.51   87.59
  -1  10   2  916.31   94.59
   1  10  -2  849.02  105.09
  -1  10   2  881.01   58.99
   1  10  -2  891.81   62.39
   1  10  -2  896.71   60.79
   0 -10   2   66.49    4.10
   0 -10   2   68.29    4.20
   0 -10   2   61.99    3.90
   0 -10   2   66.99    4.20
   0 -10  -2   70.09    4.50
   0  10  -2   57.19    4.20
   0  10  -2   63.19    4.00
   0  10   2   55.89    3.90
   0  10   2   56.19    4.30
   0  10  -2   54.09    4.10
   0  10   2   56.69    3.90
   0  10   2   52.89    4.30
   0  10  -2   57.09    4.40
  -1 -10  -2  941.01   66.09
  -1 -10  -2  988.20   64.89
   1 -10   2 1049.09  113.49
   1 -10   2  887.11   65.39
   1 -10   2  972.50   64.59
   1  10   2  745.43   80.19
  -1  10  -2  935.41   67.89
  -1  10  -2  829.12   65.39
   1  10   2  970.60   59.59
  -1  10  -2  941.01  115.29
   2 -10   2  339.57   19.70
  -2  10  -2  307.67   19.50
   2  10   2  342.97   19.60
  -2  10  -2  303.57   19.80
   2  10   2  330.17   19.60
  -3 -10  -2   75.39    5.10
   3 -10   2   75.99    5.30
  -3 -10  -2   80.29    5.00
   3 -10   2   81.39    5.40
   3  10   2   66.89    4.70
  -3  10  -2   63.69    5.20
   4 -10   2  306.17   18.10
  -4 -10  -2  297.17   17.70
  -4 -10  -2  291.87   18.00
   4 -10   2  294.07   18.10
  -4  10  -2  294.27   17.80
  -4  10  -2  298.87   18.00
   4  10   2  279.47   17.50
   4  10   2  284.57   17.90
  -4  10  -2  264.87   17.80
   4  10   2  306.47   17.50
  -5 -10  -2  352.46   20.30
   5 -10   2  367.66   20.70
   5 -10   2  338.37   20.80
  -5 -10  -2  351.96   20.10
  -5 -10  -2  348.97   20.70
   5  10   2  333.57   20.50
   5  10   2  311.87   20.00
  -5  10  -2  320.57   20.70
  -5  10  -2  330.07   20.60
   5  10   2  316.77   20.20
  -5  10  -2  310.67   20.50
  -6 -10  -2  280.27   17.90
   6 -10   2  284.37   17.60
   6 -10   2  275.97   17.70
   6 -10   2  275.57   18.10
  -6 -10  -2  284.77   17.30
  -6 -10  -2  272.17   17.50
   6  10   2  291.17   17.40
   6  10   2  315.67   17.80
   6  10   2  298.27   17.30
  -6  10  -2  284.57   17.70
  -6  10  -2  271.77   17.70
  -7 -10  -2   50.99    4.30
  -7 -10  -2   46.00    3.60
  -7 -10  -2   50.49    4.40
   7 -10   2   41.70    5.20
   7 -10   2   43.90    4.10
  -7  10  -2   45.90    4.50
  -7  10  -2   42.90    4.20
   7  10   2   44.70    3.70
   7  10   2   46.40    4.20
   7  10   2   48.30    3.90
  -7  10  -2   46.20    4.40
  -8 -10  -2   38.00    4.20
   8 -10   2   31.70    4.40
  -8 -10  -2   33.00    3.90
  -8 -10  -2   30.30    3.20
   8 -10   2   33.50    3.80
  -8  10  -2   41.20    4.10
   8  10   2   36.10    3.60
   8  10   2   37.30    3.90
  -8  10  -2   33.30    4.10
   8  10   2   37.70    3.40
  -8  10  -2   32.60    4.00
   9 -10   2    3.10    3.10
  -9 -10  -2    6.90    1.90
   9 -10   2    8.10    2.30
  -9 -10  -2    9.00    2.70
  -9  10  -2   10.70    2.80
   9  10   2   11.40    2.20
  -9  10  -2    9.50    2.20
  -9  10  -2    9.90    2.50
   9  10   2   12.50    2.20
   9  10   2   12.80    2.30
  10 -10   2   78.29    7.20
  10  10   2   59.39    5.30
 -10  10  -2   65.29    6.00
 -10  10  -2   57.49    5.40
 -10  10  -2   58.09    5.60
  10  10   2   56.99    5.80
  10  10   2   64.29    5.40
  10 -11  -2    1.10    3.90
 -10 -11   2    4.90    2.70
  10 -11  -2    8.30    2.70
 -10  11   2    5.80    2.30
 -10  11   2    2.80    2.10
  10  11  -2    3.80    2.10
  10  11  -2    4.00    2.60
  10  11  -2    6.60    2.10
 -10  11   2    3.90    2.60
   9 -11  -2   97.69    8.70
  -9 -11   2  107.39    7.20
   9 -11  -2  107.49    7.50
  -9 -11   2  115.69    8.20
  -9  11   2   96.49    7.70
  -9  11   2   93.29    7.50
   9  11  -2  100.49    7.30
   9  11  -2   98.29    7.80
   9  11  -2   98.39    7.10
  -9  11   2  103.79    7.50
  -9  11   2   96.79    8.00
  -8 -11   2   31.90    3.70
   8 -11  -2   29.00    3.70
   8 -11  -2   28.10    4.40
  -8  11   2   32.70    5.80
  -8  11   2   34.00    3.80
  -8  11   2   36.60    3.90
  -8  11   2   37.70    4.40
   8  11  -2   38.80    3.70
   8  11  -2   36.80    4.10
  -7 -11   2   64.89    5.30
   7 -11  -2   66.59    5.20
   7 -11  -2   65.19    6.30
  -7 -11   2   68.79    4.80
  -7  11   2   64.59    5.10
  -7  11   2   63.69    4.30
   7  11  -2   69.69    5.00
  -7  11   2   65.39    5.60
  -7  11   2   59.79    5.50
   7  11  -2   59.29    5.40
   6 -11  -2  147.99   10.30
   6 -11  -2  145.69   11.00
  -6 -11   2  157.08   10.10
  -6 -11   2  158.38    9.90
  -6 -11   2  151.88   10.50
  -6  11   2  156.68   10.30
   6  11  -2  169.58   10.20
  -6  11   2  161.58    9.70
  -6  11   2  173.18   10.60
  -6  11   2  175.48   10.70
  -5 -11   2  136.79    8.90
   5 -11  -2  135.29    9.60
  -5 -11   2  150.58    8.80
  -5 -11   2  138.49    9.20
  -5  11   2  137.29    9.00
  -5  11   2  133.59    9.20
   5  11  -2  145.29    9.00
  -5  11   2  136.79    9.40
   3 -11  -2  234.98   14.60
  -3 -11   2  262.77   14.90
  -3 -11   2  261.37   14.90
  -3 -11   2  243.78   14.50
   3  11  -2  250.67   14.90
   3  11  -2  209.28   14.60
  -3  11   2  252.27   15.00
  -3  11   2  229.18   15.00
   3  11  -2  222.28   14.70
   2 -11  -2  104.89    7.10
  -2 -11   2  108.39    6.50
   2 -11  -2  103.69    6.60
  -2 -11   2  104.39    7.00
  -2 -11   2  107.39    6.60
   2 -11  -2  105.09    6.70
  -2 -11   2  102.99    6.80
   2 -11  -2  103.29    7.10
  -2  11   2  103.19    7.00
   2  11  -2  112.49    6.70
   2  11  -2  106.99    6.80
   2  11  -2  110.69    6.80
  -2  11   2  100.59    7.00
  -2  11   2  100.89    6.60
  -2  11   2   98.69    6.30
   1 -11  -2  353.96   20.60
   1 -11  -2  345.77   20.20
   1  11  -2  326.37   20.60
  -1  11   2  328.57   20.70
  -1  11   2  341.87   20.60
   0 -11   2  243.98   15.70
   0 -11   2  265.07   16.10
   0 -11  -2  267.77   16.10
   0  11   2  250.37   15.70
   0  11  -2  277.87   15.70
   0  11   2  236.48   15.90
   0  11  -2  267.67   16.00
   0  11  -2  261.57   15.90
   0  11   2  274.17   16.00
  -1 -11  -2  175.78   11.30
   1 -11   2  174.88   11.40
   1 -11   2  167.18   11.10
   1 -11   2  168.28   11.00
   1 -11   2  169.88   11.10
   1  11   2  199.88   10.90
   1  11   2  178.18   11.20
   1  11   2  182.48   11.00
   1  11   2  190.38   11.20
  -1  11  -2  192.88   11.20
   2 -11   2   35.00    2.80
  -2  11  -2   25.80    2.50
   2  11   2   33.00    2.70
   2  11   2   28.40    2.20
   2  11   2   31.60    2.50
   2  11   2   29.40    2.70
  -2  11  -2   26.30    2.90
  -3 -11  -2   20.50    2.10
   3 -11   2   17.00    2.20
   3 -11   2   17.20    2.70
   3 -11   2   22.00    2.60
   3  11   2   17.70    1.80
   3  11   2   20.60    1.90
  -3  11  -2   14.40    2.10
   3  11   2   23.20    2.10
  -3  11  -2   18.90    2.60
   4 -11   2  457.85   27.20
  -4  11  -2  450.15   27.10
   4  11   2  458.85   26.60
  -4  11  -2  414.06   26.80
  -5  11  -2  679.23   40.70
   6 -11   2   36.20    4.80
  -6 -11  -2   33.30    3.70
   6 -11   2   38.60    3.60
   6 -11   2   40.40    3.80
  -6 -11  -2   40.60    3.80
  -6 -11  -2   35.20    3.00
   6  11   2   43.10    3.20
   6  11   2   36.80    3.30
  -6  11  -2   43.40    4.10
  -6  11  -2   39.20    4.00
  -6  11  -2   36.10    3.70
   6  11   2   43.20    3.80
  -7 -11  -2   53.49    4.40
  -7 -11  -2   60.99    5.20
   7 -11   2   55.89    5.00
   7 -11   2   54.29    6.00
  -7 -11  -2   53.29    5.10
  -7  11  -2   65.69    5.20
   7  11   2   67.29    4.60
  -7  11  -2   63.59    5.30
   7  11   2   70.69    5.20
   7  11   2   69.79    4.80
  -7  11  -2   61.29    5.20
  -8 -11  -2   52.39    4.30
  -8 -11  -2   63.69    5.10
  -8 -11  -2   50.69    4.90
   8 -11   2   40.30    5.80
   8 -11   2   46.90    4.80
  -8  11  -2   50.09    6.70
  -8  11  -2   54.09    5.00
   8  11   2   58.29    4.50
   8  11   2   53.09    4.90
   8  11   2   56.29    4.20
  -8  11  -2   54.09    5.00
   9 -11   2   16.60    2.70
   9 -11   2    7.50    3.40
   9  11   2   13.50    2.70
   9  11   2   12.80    2.20
   9  11   2   12.50    2.30
  -9  11  -2   10.90    2.40
  -9  11  -2   11.10    2.70
  10 -11   2   11.30    2.60
  10 -11   2    2.30    5.50
  10  11   2    2.50    4.20
 -10  11  -2    8.30    2.80
  10  11   2    4.90    2.00
 -10  11  -2    5.80    2.20
  10  11   2    9.60    2.40
 -10  11  -2    4.20    2.10
  10 -12  -2  192.98   15.20
  10 -12  -2  206.98   13.80
  10  12  -2  225.88   13.70
 -10  12   2  182.98   14.50
 -10  12   2  218.48   14.20
 -10  12   2  235.78   13.90
  10  12  -2  197.88   13.40
  10  12  -2  212.68   14.30
   9 -12  -2    3.30    3.30
   9 -12  -2    3.90    2.10
  -9  12   2    1.50    1.90
   9  12  -2    2.10    2.00
  -9  12   2    6.70    2.30
   9  12  -2    3.40    2.00
  -9  12   2    2.00    2.00
   8 -12  -2   87.69    6.80
  -8 -12   2   90.49    7.00
  -8 -12   2   92.49    6.50
   8 -12  -2   92.39    8.20
  -8  12   2   92.59    6.90
  -8  12   2   89.29    7.20
   8  12  -2   98.09    6.70
  -8  12   2   91.69    7.30
   8  12  -2   91.99    7.20
  -8  12   2   97.29    7.00
   7 -12  -2  138.79   10.10
  -7 -12   2  138.49    8.40
   7 -12  -2  132.29    8.90
  -7 -12   2  142.49    8.70
  -7 -12   2  146.19    9.30
   7  12  -2  132.19    8.80
  -7  12   2  122.89    9.30
   7  12  -2  132.39    9.30
  -7  12   2  125.29    9.00
  -7  12   2  122.89    9.40
   6 -12  -2   60.09    4.40
   6 -12  -2   59.89    5.70
  -6 -12   2   59.59    4.60
  -6 -12   2   61.19    4.10
  -6  12   2   50.09    4.90
   6  12  -2   47.90    4.20
  -6  12   2   46.60    4.80
   6  12  -2   51.19    4.70
  -6  12   2   45.60    4.20
  -5 -12   2  302.47   19.70
  -5 -12   2  317.57   19.30
  -5 -12   2  326.17   19.40
   5 -12  -2  336.87   20.10
   5  12  -2  342.67   19.80
  -5  12   2  304.37   19.70
   5  12  -2  326.67   19.50
  -5  12   2  306.77   19.50
  -5  12   2  319.97   19.90
   5  12  -2  308.67   19.20
   4 -12  -2   31.50    2.70
   4 -12  -2   26.60    3.70
  -4 -12   2   28.00    2.70
  -4 -12   2   27.00    2.30
  -4 -12   2   28.80    2.70
  -4  12   2   26.10    3.40
   4  12  -2   21.80    2.50
   4  12  -2   26.40    2.60
  -4  12   2   20.80    2.40
   4  12  -2   20.90    2.80
  -4  12   2   24.60    3.30
   3 -12  -2  108.39    7.90
  -3 -12   2  101.49    7.20
  -3 -12   2  114.29    7.60
  -3 -12   2  107.59    7.60
   3 -12  -2  106.39    7.30
  -3 -12   2  106.69    7.20
  -3  12   2  125.19    7.90
   3  12  -2  130.89    7.60
   3  12  -2  130.19    7.70
   3  12  -2  127.39    7.50
  -3  12   2  113.79    7.40
  -3  12   2  125.99    7.90
  -2 -12   2   79.09    5.90
  -2 -12   2   87.59    6.20
   2 -12  -2   81.89    5.80
   2 -12  -2   94.09    6.40
  -2 -12   2   81.89    5.70
   2 -12  -2   88.29    6.30
  -2 -12   2   85.39    5.80
  -2  12   2  100.49    6.30
   2  12  -2  101.19    6.00
   2  12  -2   99.89    6.10
  -2  12   2   98.99    6.40
   2  12  -2   94.39    6.10
  -2  12   2   92.39    5.80
  -2  12   2   87.49    5.50
  -1 -12   2   95.59    6.90
   1 -12  -2   99.19    6.30
  -1 -12   2   91.09    6.50
   1 -12  -2  106.59    7.00
  -1 -12   2   97.69    6.40
   1 -12  -2   94.59    6.20
  -1 -12   2   98.59    6.40
   1 -12  -2  105.39    6.90
  -1  12   2   99.49    6.40
  -1  12   2  107.79    6.80
   1  12  -2  100.39    6.80
   1  12  -2  104.29    6.60
  -1  12   2  107.59    6.30
   1  12  -2  107.19    6.60
  -1  12   2  113.89    6.90
   0 -12   2   93.19    7.00
   0 -12  -2  105.79    6.80
   0 -12   2   92.99    6.40
   0 -12  -2  110.89    7.00
   0 -12   2  108.99    7.10
   0 -12   2   95.29    6.50
   0  12  -2   93.99    6.60
   0  12   2   99.19    6.40
   0  12  -2  106.19    6.70
   0  12   2  107.89    6.80
   0  12   2   97.79    6.40
   0  12  -2  109.39    6.50
   0  12  -2  113.59    7.00
   0  12   2  110.49    6.90
   1  12   2  115.79    7.80
  -1  12  -2  133.59    8.20
   1  12   2  126.89    7.60
  -1  12  -2  114.59    7.90
  -1  12  -2  127.19    7.80
   1  12   2  129.69    8.00
   1  12   2  125.19    8.00
  -2 -12  -2  119.99    8.20
   2 -12   2  120.09    8.20
   2 -12   2  113.89    7.90
   2 -12   2  120.59    8.10
   2 -12   2  117.39    8.40
  -2  12  -2  125.49    8.00
  -2  12  -2  131.29    8.10
   2  12   2  122.59    7.90
  -2  12  -2  133.79    8.40
   2  12   2  142.39    8.10
   2  12   2  140.59    7.80
   3 -12   2  142.39    9.10
   3 -12   2  135.89    9.00
  -3 -12  -2  145.79    8.70
   3 -12   2  126.99    8.60
   3  12   2  141.99    8.70
  -3  12  -2  124.69    8.70
   3  12   2  134.29    8.40
  -4  12  -2  399.36   24.10
  -4  12  -2  375.66   23.30
  -4  12  -2  370.56   23.30
   4  12   2  389.76   23.10
   5  12   2   38.80    3.60
   5  12   2   37.30    3.10
  -5  12  -2   34.90    3.50
   5  12   2   39.90    2.90
   5  12   2   39.50    3.00
  -6 -12  -2   59.79    4.40
   6 -12   2   66.59    5.00
  -6 -12  -2   60.99    5.10
   6 -12   2   57.89    6.00
  -6 -12  -2   68.99    5.10
   6 -12   2   60.19    5.20
  -6  12  -2   77.39    5.50
   7 -12   2   39.20    5.30
  -7 -12  -2   42.50    3.30
   7 -12   2   41.30    3.90
  -7 -12  -2   41.40    4.10
  -7 -12  -2   43.80    4.10
   7  12   2   33.60    3.30
  -7  12  -2   36.60    4.20
  -7  12  -2   35.40    4.20
   7  12   2   39.50    3.50
  -7  12  -2   36.00    4.00
   7  12   2   37.00    4.00
  -8 -12  -2    3.20    1.40
  -8 -12  -2    3.20    2.30
   8 -12   2   -0.50    3.10
   8 -12   2    3.80    2.00
   8  12   2    8.90    1.90
  -8  12  -2   12.10    2.50
  -8  12  -2    5.60    2.10
   8  12   2    7.00    2.00
  -8  12  -2    6.00    2.20
   8  12   2    7.20    1.60
   9 -12   2   25.00    3.80
   9 -12   2   15.50    4.20
  -9 -12  -2   32.90    4.50
   9  12   2   23.10    3.40
  -9  12  -2   23.10    3.50
  -9  12  -2   24.20    3.90
   9  12   2   23.90    3.70
   9  12   2   20.30    3.00
  10 -12   2  135.89    9.10
  10 -12   2  118.19   10.30
 -10  12  -2  127.09    8.90
  10  12   2  128.49    9.40
  10  12   2  122.99    8.60
 -10  12  -2  121.49    9.10
 -10  12  -2  120.29    9.50
 -10 -13   2   10.70    2.70
  10 -13  -2    4.20    3.80
  10 -13  -2    9.90    3.60
 -10  13   2    6.00    2.50
 -10  13   2    8.90    2.50
  10  13  -2    6.70    3.80
 -10  13   2    5.10    2.40
  10  13  -2    6.30    2.70
  -9 -13   2   74.69    6.40
   9 -13  -2   74.09    6.00
   9 -13  -2   68.89    7.50
   9  13  -2   61.89    6.10
  -9  13   2   72.59    6.00
   9  13  -2   68.39    5.60
  -9  13   2   68.59    6.10
  -9  13   2   73.49    6.40
  -8 -13   2    1.60    1.60
   8 -13  -2    1.40    3.10
  -8 -13   2    2.80    1.40
   8 -13  -2    2.00    2.00
  -8  13   2    6.50    2.40
  -8  13   2    2.70    2.00
   8  13  -2    2.50    1.80
  -8  13   2    7.30    2.30
   8  13  -2    3.60    1.80
  -8  13   2    1.60    1.80
  -7 -13   2    2.30    1.40
   7 -13  -2    4.00    1.90
   7 -13  -2    1.40    2.90
  -7 -13   2    3.00    1.70
  -7 -13   2    1.80    1.00
   7  13  -2    0.50    1.60
  -7  13   2    2.00    1.60
   7  13  -2    2.80    1.70
  -7  13   2    4.40    2.00
   6 -13  -2   97.39   10.50
  -6 -13   2  105.09    6.60
  -6 -13   2   98.89    7.10
  -6 -13   2  101.59    6.60
   6  13  -2  108.79    7.60
  -6  13   2  102.09    7.50
   6  13  -2   99.09    6.80
  -6  13   2   87.99    7.20
  -6  13   2   91.59    6.80
  -5 -13   2  248.88   13.60
   5 -13  -2  240.08   14.60
  -5 -13   2  242.08   14.20
   5 -13  -2  244.78   13.80
   5  13  -2  201.98   13.70
   5  13  -2  206.08   13.50
  -5  13   2  195.78   14.00
  -5  13   2  209.38   14.20
  -5  13   2  197.28   13.80
   5  13  -2  229.78   14.10
  -4 -13   2  487.45   32.30
  -4 -13   2  502.15   31.00
   4 -13  -2  490.35   31.30
  -4 -13   2  463.25   30.70
   4 -13  -2  480.55   30.80
  -4  13   2  541.35   31.40
   4  13  -2  553.94   30.90
   4  13  -2  569.34   30.90
  -4  13   2  537.85   31.30
  -3 -13   2  182.58   11.70
  -3 -13   2  213.38   12.20
  -3 -13   2  205.78   12.10
   3 -13  -2  189.28   12.40
   3 -13  -2  192.08   11.80
   3 -13  -2  190.78   11.90
  -3 -13   2  199.68   11.70
  -3  13   2  188.48   12.20
   3  13  -2  188.08   11.90
  -3  13   2  168.48   11.80
   3  13  -2  189.08   11.90
   3  13  -2  200.38   12.10
  -3  13   2  184.88   12.30
   2 -13  -2  104.59    6.80
  -2 -13   2   93.89    6.30
   2 -13  -2   96.79    6.10
   2 -13  -2  104.89    6.80
  -2 -13   2   93.69    6.00
   2 -13  -2   97.89    6.00
  -2 -13   2  103.69    6.10
  -2 -13   2   98.49    6.60
  -2  13   2   89.39    6.10
  -2  13   2   84.39    6.60
   2  13  -2   96.89    6.20
   2  13  -2   85.79    6.40
   2  13  -2   93.79    6.30
  -2  13   2   89.99    6.50
  -1 -13   2  172.58   10.80
   1 -13  -2  192.48   11.50
  -1 -13   2  163.68   10.90
   1 -13  -2  176.98   10.70
  -1 -13   2  179.88   11.40
   1 -13  -2  180.18   11.20
  -1 -13   2  176.18   10.80
   1 -13  -2  188.68   10.70
  -1  13   2  167.28   10.80
   1  13  -2  179.68   11.00
   1  13  -2  167.68   10.90
  -1  13   2  182.08   11.20
   1  13  -2  173.28   11.20
   0 -13   2  421.86   24.10
   0  13   2  382.36   24.20
   0  13  -2  380.16   24.20
   0  13  -2  417.66   24.40
   0  13  -2  414.26   24.00
   0  13   2  387.56   24.40
   0  13  -2  406.96   24.10
   1 -13   2  467.55   27.80
   1 -13   2  462.55   27.90
   1  13   2  449.56   28.00
  -1  13  -2  471.05   27.80
   1  13   2  468.95   27.90
   2 -13   2   16.30    2.30
   2 -13   2   19.20    2.70
   2 -13   2   17.20    1.90
  -2 -13  -2   19.60    2.40
   2  13   2   19.30    3.00
   2  13   2   17.70    1.80
  -2  13  -2   16.90    2.70
   2  13   2   20.10    2.40
  -2  13  -2   20.50    2.30
   3 -13   2  109.99    6.80
   3 -13   2   98.49    6.30
   3 -13   2  105.79    6.90
   3 -13   2  106.69    6.90
   3  13   2   91.39    6.00
  -3  13  -2   89.29    6.40
   3  13   2   89.49    6.30
  -3  13  -2   87.49    6.70
   3  13   2   94.09    6.30
  -3  13  -2   82.49    6.40
   4 -13   2   15.30    2.60
   4 -13   2   12.60    2.30
  -4  13  -2    9.10    1.80
   4  13   2   12.20    1.80
   4  13   2   10.40    1.50
   5 -13   2  162.38   11.30
   5 -13   2  170.18   10.70
  -5 -13  -2  164.38   10.20
   5 -13   2  173.58   11.10
  -5  13  -2  169.98   10.90
   5  13   2  177.08   10.30
  -5  13  -2  167.58   11.00
  -5  13  -2  153.48   10.80
   5  13   2  162.08   10.40
   5  13   2  165.78   10.30
   6 -13   2   84.19    8.60
   6 -13   2   94.99    6.60
   6 -13   2   88.99    6.20
  -6 -13  -2   93.49    5.70
   6  13   2   85.49    5.90
   6  13   2   86.09    6.30
  -6  13  -2   82.69    6.50
  -6  13  -2   79.79    6.60
  -6  13  -2   76.79    6.30
   6  13   2   85.79    5.70
   7 -13   2  110.69    7.20
  -7 -13  -2  109.49    6.60
   7 -13   2   94.19    8.30
   7  13   2   94.89    6.60
   7  13   2  105.19    7.40
   7  13   2  103.19    6.80
  -7  13  -2   95.09    7.50
  -7  13  -2   89.89    7.30
  -7  13  -2   96.39    7.30
  -8 -13  -2   31.90    3.00
   8 -13   2   24.20    4.40
   8 -13   2   34.10    3.90
  -8 -13  -2   31.80    4.10
  -8  13  -2   25.90    4.20
  -8  13  -2   25.50    3.90
   8  13   2   32.30    3.30
  -8  13  -2   32.40    4.30
   9 -13   2   65.49    7.20
   9 -13   2   72.29    5.70
  -9  13  -2   61.49    5.90
   9  13   2   68.09    5.80
   9  13   2   60.49    5.10
   9  13   2   61.79    4.90
  -9  13  -2   58.29    5.90
  10 -13   2   45.20    4.80
  10 -13   2   26.30    5.10
 -10  13  -2   36.00    5.00
  10  13   2   38.60    4.20
  10  13   2   41.60    4.90
 -10  13  -2   40.40    4.50
 -10  13  -2   37.00    5.10
  10  13   2   35.70    4.00
 -10 -14   2   53.29    4.90
 -10  14   2   44.90    5.00
  10  14  -2   43.40    4.80
 -10  14   2   49.20    5.50
  10  14  -2   44.50    5.40
 -10  14   2   48.70    5.30
   9 -14  -2    1.10    3.50
   9 -14  -2    5.70    2.30
  -9  14   2    5.40    2.30
  -9  14   2    2.20    2.10
   9  14  -2    2.30    2.20
   9  14  -2    3.20    2.00
  -9  14   2    3.40    2.10
   8 -14  -2   17.90    2.80
   8 -14  -2   11.10    3.70
  -8 -14   2   14.70    2.80
  -8 -14   2   18.40    2.60
  -8  14   2   18.00    2.80
  -8  14   2   23.10    3.30
   8  14  -2   18.50    2.90
   8  14  -2   22.80    3.20
  -8  14   2   27.80    4.20
  -7 -14   2   47.20    3.40
   7 -14  -2   40.50    5.20
  -7 -14   2   42.60    4.20
   7 -14  -2   43.70    5.80
   7  14  -2   36.40    4.40
  -7  14   2   47.80    4.90
  -7  14   2   49.70    4.90
   7  14  -2   34.10    3.90
  -7  14   2   33.80    4.30
   6 -14  -2  207.28   13.80
  -6 -14   2  215.08   13.60
  -6 -14   2  217.38   14.20
   6 -14  -2  208.88   14.80
  -6 -14   2  216.48   13.70
   6  14  -2  247.88   14.40
  -6  14   2  232.78   14.00
  -6  14   2  227.18   14.20
  -6  14   2  213.98   14.40
  -5 -14   2  307.57   20.90
  -5 -14   2  310.67   20.40
   5 -14  -2  311.97   20.60
  -5 -14   2  329.07   20.70
   5 -14  -2  341.77   21.40
   5  14  -2  330.67   20.40
  -5  14   2  355.46   20.80
  -5  14   2  377.46   21.30
  -5  14   2  359.46   21.00
   5  14  -2  368.06   20.90
  -4 -14   2   42.90    3.10
  -4 -14   2   40.80    3.60
  -4 -14   2   40.60    3.10
   4 -14  -2   46.90    4.80
  -4  14   2   44.80    4.30
  -4  14   2   48.30    4.20
   4  14  -2   33.80    3.70
   4  14  -2   35.30    3.40
   4  14  -2   35.70    3.40
  -3 -14   2  464.55   26.90
   3 -14  -2  443.66   27.00
   3 -14  -2  419.56   26.50
  -3 -14   2  445.76   26.40
  -3 -14   2  406.96   26.30
   3 -14  -2  443.26   26.40
   3  14  -2  442.36   26.60
  -3  14   2  439.86   26.80
   3  14  -2  459.35   26.60
  -3  14   2  422.76   26.50
  -3  14   2  435.16   27.00
   3  14  -2  468.55   26.80
  -2 -14   2  130.79    8.00
   2 -14  -2  137.29    8.80
   2 -14  -2  131.99    8.00
   2 -14  -2  121.09    7.90
   2 -14  -2  128.89    8.60
  -2 -14   2  124.59    8.20
  -2 -14   2  138.89    8.60
  -2 -14   2  129.39    7.90
   2  14  -2  128.89    8.30
   2  14  -2  117.59    8.10
  -2  14   2  110.39    8.40
   1 -14  -2  281.47   17.00
  -1 -14   2  280.57   17.70
  -1 -14   2  272.87   17.20
   1 -14  -2  301.27   17.80
   1 -14  -2  290.47   17.00
   1 -14  -2  296.37   17.50
  -1 -14   2  264.07   17.20
   1  14  -2  269.97   17.50
   1  14  -2  277.67   17.30
  -1  14   2  309.37   17.70
  -1  14   2  302.27   17.00
   1  14  -2  278.37   17.30
  -1  14   2  266.97   17.20
  -1  14   2  286.57   17.50
   0 -14   2  276.27   16.80
   0 -14  -2  287.47   16.80
   0 -14   2  270.07   16.20
   0 -14   2  280.07   16.30
   0  14  -2  274.37   16.60
   0  14   2  263.97   16.60
   0  14  -2  271.27   16.20
   0  14   2  242.18   16.20
   0  14   2  264.67   16.40
   0  14  -2  251.07   16.40
   1 -14   2  492.35   28.50
   1  14   2  489.85   28.50
  -1  14  -2  463.85   28.40
  -1  14  -2  492.45   29.10
   1  14   2  432.46   28.60
   2 -14   2   40.30    3.30
   2 -14   2   42.50    3.80
   2 -14   2   42.70    3.80
  -2 -14  -2   44.10    3.60
   2 -14   2   42.70    3.00
   2  14   2   33.70    2.80
  -2  14  -2   34.70    3.30
   2  14   2   31.90    3.40
  -2  14  -2   33.20    3.30
  -2  14  -2   32.10    3.70
   3 -14   2  109.19    7.90
  -3 -14  -2  112.29    7.50
   3 -14   2  109.49    7.80
  -3  14  -2  100.29    7.40
  -3  14  -2  126.99    7.50
  -3  14  -2  122.59    7.90
   3  14   2  112.49    7.10
   3  14   2  100.39    7.00
   4 -14   2  228.18   14.00
   4 -14   2  234.48   14.50
   4 -14   2  223.08   14.20
   4 -14   2  239.58   14.60
  -4  14  -2  207.98   14.10
   4  14   2  224.68   13.90
   4  14   2  222.08   14.20
   4  14   2  223.58   13.80
  -4  14  -2  221.78   14.30
  -4  14  -2  231.68   14.40
   5 -14   2   43.80    4.70
  -5  14  -2   31.60    4.00
  -5  14  -2   30.40    3.50
   5  14   2   37.70    2.90
  -5  14  -2   33.60    4.00
   5  14   2   39.10    3.60
   5  14   2   29.90    2.90
   6 -14   2  154.18   10.30
  -6 -14  -2  155.38    9.80
   6 -14   2  157.78   11.30
  -6  14  -2  150.78   10.70
  -6  14  -2  165.48   10.60
  -6  14  -2  150.18   10.50
   6  14   2  174.28   10.10
   7 -14   2   -2.00    3.00
   7 -14   2    2.40    1.70
  -7  14  -2    3.30    2.10
   7  14   2    2.40    1.50
  -7  14  -2    2.70    1.80
  -7  14  -2    1.50    1.80
   7  14   2    1.80    1.60
   8 -14   2   -0.60    3.20
   8 -14   2    8.10    2.20
  -8 -14  -2    4.30    1.50
  -8 -14  -2    8.30    2.40
  -8  14  -2    5.80    2.10
   8  14   2    3.50    1.40
   8  14   2    4.20    1.90
  -8  14  -2    4.90    2.50
  -8  14  -2    3.20    2.10
   8  14   2    2.00    1.60
   9 -14   2   -0.80    3.50
  -9 -14  -2    4.90    2.50
   9  14   2    5.70    1.80
  -9  14  -2    5.60    2.40
   9  14   2    4.70    1.90
   9  14   2    3.80    2.20
  -9  14  -2    7.40    2.70
   9 -15  -2  109.09    8.00
  -9  15   2  112.19    8.60
  -9  15   2  112.19    8.30
  -9  15   2  100.69    8.20
   9  15  -2  105.99    7.80
   8 -15  -2    8.10    3.70
   8 -15  -2   12.40    2.40
   8  15  -2   10.50    2.20
  -8  15   2    9.20    2.30
   8  15  -2   10.20    2.50
  -8  15   2   14.20    2.80
  -7 -15   2   11.40    2.40
   7 -15  -2    9.40    3.50
  -7 -15   2   10.80    1.60
  -7 -15   2   11.60    1.70
   7  15  -2    7.20    2.30
   7  15  -2    7.10    2.00
  -7  15   2   11.20    2.60
  -7  15   2    6.50    2.00
  -6 -15   2  293.47   17.30
   6 -15  -2  282.37   18.30
  -6 -15   2  291.47   17.10
   6 -15  -2  292.87   17.40
  -6 -15   2  291.47   17.80
  -6  15   2  275.97   17.70
  -6  15   2  245.38   17.40
   6  15  -2  293.17   17.80
  -6  15   2  263.97   17.90
   6  15  -2  267.97   17.30
  -5 -15   2  226.18   13.80
  -5 -15   2  222.18   14.00
   5 -15  -2  232.28   14.60
  -5 -15   2  228.18   13.40
   5 -15  -2  220.18   13.70
  -5  15   2  203.08   14.00
  -5  15   2  201.38   14.20
   5  15  -2  214.98   13.70
  -5  15   2  205.68   13.70
   5  15  -2  229.58   14.00
   4 -15  -2  236.38   14.70
  -4 -15   2  224.48   13.60
   4 -15  -2  229.18   14.10
  -4 -15   2  224.68   14.20
   4 -15  -2  232.48   13.90
  -4 -15   2  240.78   13.70
  -4 -15   2  227.58   14.20
  -4  15   2  214.98   14.50
   4  15  -2  228.08   14.00
   4  15  -2  220.18   13.90
  -4  15   2  202.18   13.90
   4  15  -2  222.98   14.20
  -4  15   2  212.38   14.30
   3 -15  -2   37.30    3.20
  -3 -15   2   39.10    3.60
  -3 -15   2   38.40    3.30
  -3  15   2   34.10    3.90
   3  15  -2   42.00    3.60
   2 -15  -2   92.09    7.00
  -2 -15   2   90.19    6.80
   2 -15  -2   92.39    6.90
  -2 -15   2   90.29    6.00
   2 -15  -2   90.19    6.20
  -2 -15   2   92.09    6.10
  -2 -15   2   83.29    6.30
   2  15  -2  102.89    6.60
  -2  15   2  105.29    6.80
  -2  15   2  105.69    6.40
  -2  15   2  100.29    5.80
  -2  15   2   96.19    6.90
  -1 -15   2   44.30    4.10
   1 -15  -2   39.10    4.10
   1 -15  -2   41.80    3.30
  -1 -15   2   42.80    3.20
  -1 -15   2   40.50    3.10
   1 -15  -2   43.40    4.10
   1  15  -2   49.80    3.70
  -1  15   2   47.00    3.50
   1  15  -2   45.80    3.90
  -1  15   2   51.19    4.00
   1  15  -2   43.60    3.50
   0 -15   2  384.76   26.20
   0 -15  -2  425.06   26.90
   0 -15   2  412.26   26.90
   0  15   2  473.05   27.10
   0  15  -2  480.45   26.40
   0  15   2  441.56   26.30
   0  15  -2  432.96   26.50
   0  15   2  437.76   26.50
   0  15  -2  463.85   26.90
   1 -15   2  269.77   18.10
   1 -15   2  271.67   17.40
   1 -15   2  286.27   17.70
   1 -15   2  283.87   17.50
  -1 -15  -2  284.77   18.00
   1  15   2  287.67   17.50
   1  15   2  269.77   17.80
   1  15   2  297.27   17.70
  -1  15  -2  296.17   17.90
  -1  15  -2  301.57   17.60
   1  15   2  319.27   17.40
  -1  15  -2  286.37   17.50
   2 -15   2    4.10    1.70
   2 -15   2    7.40    2.00
   2 -15   2    3.70    1.10
   2 -15   2    4.10    1.60
  -2 -15  -2    5.10    1.60
  -2  15  -2    2.80    1.40
   2  15   2    3.10    1.10
   3 -15   2    4.00    1.80
  -3 -15  -2    9.30    1.80
   3 -15   2    7.00    2.20
   3 -15   2    6.70    1.80
   3 -15   2    7.80    1.40
   3  15   2    6.20    1.30
   3  15   2   10.40    1.60
  -3  15  -2    9.50    2.00
  -3  15  -2    5.30    1.60
  -3  15  -2    8.40    1.80
   4 -15   2  194.48   12.10
   4 -15   2  196.38   11.70
   4 -15   2  199.48   11.40
   4 -15   2  204.38   12.10
   4  15   2  161.88   11.50
  -4  15  -2  174.18   11.60
  -4  15  -2  175.28   11.90
   4  15   2  174.58   11.10
  -4  15  -2  163.28   11.60
   4  15   2  162.78   11.20
   5  15   2  110.09    7.10
  -5  15  -2  106.99    8.00
   5  15   2  120.49    7.80
  -5  15  -2  104.39    7.80
   5  15   2  116.19    7.20
  -5  15  -2  102.09    7.70
  -6 -15  -2   74.99    4.90
   6 -15   2   81.19    6.20
   6 -15   2   82.39    5.70
   6 -15   2   73.39    7.00
  -6  15  -2   64.59    5.80
  -6  15  -2   70.39    6.00
  -6  15  -2   69.19    6.30
   6  15   2   72.79    5.30
   6  15   2   80.29    5.90
   7 -15   2   63.39    7.30
  -7 -15  -2   74.99    5.10
   7 -15   2   76.89    5.80
  -7  15  -2   76.29    8.20
  -7  15  -2   72.99    6.10
   7  15   2   76.79    5.50
  -7  15  -2   73.59    6.50
   7  15   2   77.49    6.10
   8 -15   2    2.30    1.90
   8 -15   2   -0.70    3.50
   8  15   2    4.80    1.50
  -8  15  -2    1.20    2.10
   8  15   2    5.40    1.70
  -8  15  -2    4.20    4.00
   8  15   2    4.00    2.00
   9 -15   2   36.40    6.90
   9 -15   2   61.69    5.20
  -9  15  -2   55.59    5.60
   9  15   2   49.30    4.30
   9  15   2   51.09    5.40
  -9  15  -2   53.59    5.50
   9  15   2   44.70    5.30
   9 -16  -2    1.70    3.80
   9 -16  -2    7.20    2.30
  -9  16   2    1.40    2.10
   9  16  -2    3.50    2.10
  -9  16   2    4.00    2.20
   9  16  -2    1.00    2.30
   8 -16  -2   60.89    7.40
   8  16  -2   59.99    5.80
  -8  16   2   60.89    5.50
   8  16  -2   60.39    5.20
  -8  16   2   65.59    6.30
   7 -16  -2   39.00    6.20
   7 -16  -2   50.59    4.30
  -7 -16   2   42.90    3.60
  -7 -16   2   49.30    3.70
  -7 -16   2   46.30    4.60
   7  16  -2   43.10    4.70
  -7  16   2   38.70    4.20
   7  16  -2   44.30    4.20
  -7  16   2   39.50    5.80
  -7  16   2   41.80    5.10
  -6 -16   2   28.50    3.60
   6 -16  -2   24.10    4.20
  -6 -16   2   28.50    3.10
   6 -16  -2   35.40    3.50
  -6 -16   2   30.60    3.00
   6  16  -2   27.60    2.60
  -6  16   2   41.00    4.70
  -6  16   2   37.40    3.60
  -5 -16   2  227.28   14.40
  -5 -16   2  223.28   13.90
   5 -16  -2  208.98   14.20
  -5 -16   2  209.98   14.60
  -5 -16   2  221.78   14.00
  -5  16   2  226.68   14.40
   5  16  -2  256.07   14.40
  -5  16   2  243.18   15.00
  -5  16   2  224.98   14.60
   5  16  -2  240.68   14.10
  -4 -16   2   20.70    2.10
  -4 -16   2   16.20    2.50
   4 -16  -2   20.70    3.20
   4 -16  -2   17.70    2.50
  -4 -16   2   20.20    2.20
  -4 -16   2   18.20    2.80
  -4  16   2   16.30    2.80
  -4  16   2   13.90    2.50
   4  16  -2   15.30    2.20
   4  16  -2   15.40    2.20
  -3 -16   2  419.76   25.90
  -3 -16   2  436.76   25.40
   3 -16  -2  404.96   25.40
  -3 -16   2  406.36   25.80
  -3 -16   2  395.46   25.20
   3 -16  -2  414.66   26.00
   3 -16  -2  419.16   25.50
   3  16  -2  435.36   25.70
   3  16  -2  463.65   25.80
  -3  16   2  409.96   26.00
  -3  16   2  407.16   25.60
  -3  16   2  417.26   25.80
   3  16  -2  470.35   25.60
  -2 -16   2  134.39    8.60
  -2 -16   2  117.19    7.70
   2 -16  -2  111.19    7.70
  -2 -16   2  132.59    7.70
   2 -16  -2  116.49    8.50
   2 -16  -2  119.09    7.80
  -2 -16   2  119.29    8.00
  -2  16   2  124.19    8.50
   2  16  -2  132.59    8.00
  -2  16   2  128.59    8.00
  -2  16   2  123.49    8.40
   1 -16  -2  291.07   17.60
  -1 -16   2  278.17   17.50
  -1 -16   2  260.47   16.90
  -1 -16   2  272.77   16.70
   1 -16  -2  288.67   17.30
   1 -16  -2  270.37   16.60
  -1 -16   2  265.77   16.70
   1  16  -2  264.27   17.20
  -1  16   2  284.07   17.40
   1  16  -2  285.47   17.00
  -1  16   2  289.47   17.20
  -1  16   2  274.27   16.70
   1  16  -2  288.87   17.10
   0 -16   2  197.48   13.40
   0 -16   2  200.28   12.60
   0 -16  -2  214.68   13.40
   0 -16   2  200.68   12.70
   0  16   2  204.98   12.70
   0  16   2  208.88   13.00
   0  16   2  218.28   13.30
   0  16  -2  206.68   13.20
   0  16  -2  215.38   13.00
   1 -16   2  144.19    9.60
   1 -16   2  149.88    9.10
  -1 -16  -2  146.89    9.40
   1 -16   2  130.39    8.90
   1 -16   2  133.99    8.70
  -1  16  -2  160.08    9.50
   1  16   2  128.29    8.80
  -1  16  -2  133.99    9.00
   1  16   2  136.49    9.00
   1  16   2  145.09    8.80
   1  16   2  121.09    9.50
   2 -16   2   29.60    3.20
   2 -16   2   31.70    3.70
  -2 -16  -2   30.40    3.40
   2 -16   2   31.10    3.80
   2 -16   2   29.60    2.70
   2  16   2   39.00    3.40
   2  16   2   32.40    2.70
  -2  16  -2   35.40    3.70
  -2  16  -2   33.60    3.30
   2  16   2   26.70    3.20
   3 -16   2  172.08   10.70
   3 -16   2  164.78   10.10
   3 -16   2  163.78   10.50
  -3  16  -2  141.69   10.10
   3  16   2  146.19   10.00
   3  16   2  161.98    9.70
  -3  16  -2  147.49   10.40
   3  16   2  158.18   10.10
  -3  16  -2  149.88   10.10
   4 -16   2   14.50    2.60
   4 -16   2   15.90    2.60
   4 -16   2   15.90    3.10
   4 -16   2   17.70    2.40
   4  16   2   15.20    2.00
  -4  16  -2   14.00    2.50
  -4  16  -2   12.70    2.20
   4  16   2   18.40    2.20
   4  16   2   17.70    2.80
  -4  16  -2   20.10    2.50
   5 -16   2  191.18   12.40
   5 -16   2  195.48   13.30
   5 -16   2  207.28   13.10
   5 -16   2  199.88   12.80
  -5  16  -2  188.48   12.60
  -5  16  -2  184.08   12.70
   5  16   2  200.68   12.20
   5  16   2  205.68   12.70
   5  16   2  202.48   12.20
  -5  16  -2  184.18   12.90
   6 -16   2   69.79    7.50
   6 -16   2   73.09    6.90
   6 -16   2   75.09    6.80
   6  16   2   83.49    5.60
   6  16   2   99.29    6.10
   6  16   2  100.89    6.70
  -6  16  -2   92.49    6.70
  -6  16  -2   80.19    7.30
  -6  16  -2   96.29    7.10
   7 -16   2   16.80    4.20
   7 -16   2   26.70    3.40
   7  16   2   24.40    3.00
   7  16   2   25.80    3.70
  -7  16  -2   24.40    3.30
  -7  16  -2   24.50    3.30
   8 -16   2   11.40    4.10
   8 -16   2   17.10    2.80
   8  16   2   17.30    2.90
  -8  16  -2   12.50    2.80
  -8  16  -2   17.20    2.90
   8  16   2   11.50    2.20
   9 -16   2    7.10    4.10
   9 -16   2   14.20    2.60
   9  16   2    9.80    2.20
  -9  16  -2    8.10    2.80
   9  16   2   12.50    2.90
   9  17  -2   69.99    6.90
   9  17  -2   80.49    6.40
  -9  17   2   82.59    6.90
  -9  17   2   85.09    7.00
   8 -17  -2    4.70    2.10
   8 -17  -2    1.20    3.70
  -8  17   2    4.40    2.10
   8  17  -2    5.00    2.40
   8  17  -2    4.00    1.90
   7 -17  -2    7.10    2.10
  -7 -17   2    4.00    1.30
  -7 -17   2    2.80    1.90
   7 -17  -2    6.50    3.60
   7  17  -2    3.50    1.80
   7  17  -2    2.20    2.10
  -7  17   2    7.80    2.70
  -7  17   2    4.40    2.40
  -7  17   2    3.50    1.90
  -6 -17   2  177.58   11.70
  -6 -17   2  186.48   11.70
   6 -17  -2  193.18   13.40
  -6 -17   2  189.98   12.60
  -6 -17   2  199.28   12.10
   6  17  -2  193.98   12.20
  -6  17   2  172.78   12.30
   6  17  -2  198.88   12.60
  -6  17   2  193.58   12.70
   5 -17  -2   33.40    4.00
  -5 -17   2   35.80    3.60
   5 -17  -2   28.70    3.40
  -5 -17   2   37.50    2.90
  -5 -17   2   38.10    3.00
  -5 -17   2   28.50    3.60
   5 -17  -2   36.00    5.20
   5  17  -2   33.80    3.90
  -5  17   2   28.60    3.40
   5  17  -2   32.10    3.20
  -5  17   2   32.20    4.40
  -5  17   2   38.70    4.60
   5  17  -2   33.30    3.40
  -4 -17   2  369.86   23.20
  -4 -17   2  389.96   23.90
   4 -17  -2  387.66   24.20
   4 -17  -2  376.86   23.40
   4 -17  -2  369.96   23.50
  -4 -17   2  416.16   23.30
  -4 -17   2  369.36   23.80
   4  17  -2  407.36   23.90
   4  17  -2  422.66   23.60
  -4  17   2  384.26   24.10
  -4  17   2  379.56   23.80
  -4  17   2  369.16   23.60
   3 -17  -2   12.90    2.70
  -3 -17   2   12.30    1.50
   3 -17  -2   10.80    1.90
  -3  17   2    6.20    1.60
   3  17  -2    8.30    1.80
  -3  17   2   10.60    2.30
   3  17  -2    9.00    1.90
   3  17  -2   10.60    1.90
  -3  17   2    7.80    2.20
  -2 -17   2   86.89    6.30
   2 -17  -2   88.89    5.60
  -2 -17   2   90.39    5.40
   2 -17  -2   88.29    6.50
  -2 -17   2   87.59    5.80
  -2 -17   2   86.09    5.40
   2 -17  -2   87.29    5.40
   2  17  -2   84.09    5.90
   2  17  -2   74.39    6.00
  -2  17   2   72.89    6.30
  -2  17   2   76.49    6.20
   2  17  -2   76.79    5.80
  -2  17   2   78.19    5.80
  -1 -17   2   89.39    5.30
  -1 -17   2   88.59    5.30
   1 -17  -2   85.59    6.30
  -1 -17   2   86.19    6.40
  -1 -17   2   84.09    5.50
   1 -17  -2   94.89    6.50
  -1  17   2   73.49    6.00
  -1  17   2   70.49    5.60
  -1  17   2   78.49    5.30
   1  17  -2   83.09    5.90
   1  17  -2   73.09    6.00
   1  17  -2   82.59    5.70
  -1  17   2   72.99    6.20
   0 -17   2  221.78   14.70
   0 -17  -2  228.88   15.50
   0 -17   2  219.98   15.50
   0 -17   2  222.98   14.80
   0  17   2  262.57   15.20
   0  17   2  265.77   14.90
   0  17  -2  266.47   15.00
   0  17   2  247.68   15.40
   0  17  -2  250.27   15.40
   1 -17   2   37.80    3.40
  -1 -17  -2   35.20    3.80
   1 -17   2   39.90    2.90
   1 -17   2   35.20    4.00
   1 -17   2   34.70    3.70
   1  17   2   30.90    3.10
   1  17   2   35.50    3.80
   1  17   2   33.70    3.50
  -1  17  -2   42.60    3.40
  -1  17  -2   36.80    4.00
  -1  17  -2   33.20    3.40
  -2 -17  -2    4.30    1.70
   2 -17   2    2.80    1.10
   2 -17   2    1.70    1.80
   2 -17   2    2.70    2.00
   2 -17   2    4.10    1.70
   2  17   2   -0.10    1.10
  -2  17  -2    1.00    1.50
  -2  17  -2    1.60    1.50
   3 -17   2   58.09    5.30
   3 -17   2   57.89    5.10
   3 -17   2   49.70    4.60
   3 -17   2   57.09    4.10
   3  17   2   56.59    4.40
   3  17   2   55.79    4.70
  -3  17  -2   49.40    4.90
  -3  17  -2   62.79    6.90
  -3  17  -2   45.40    4.50
   4 -17   2  163.68   10.70
   4 -17   2  144.49    9.80
   4 -17   2  153.68   10.00
   4 -17   2  164.88   10.70
  -4  17  -2  143.79   10.40
  -4  17  -2  144.79   10.00
   4  17   2  143.89    9.80
   4  17   2  149.69   10.00
  -4  17  -2  150.58   10.10
   4  17   2  162.68    9.60
   5 -17   2  144.29    9.30
   5 -17   2  138.89   11.90
   5 -17   2  132.79    8.50
   5 -17   2  136.79    9.00
   5  17   2  119.99    8.20
  -5  17  -2  116.59    9.10
  -5  17  -2  114.09    8.70
   5  17   2  124.09    8.20
  -5  17  -2  110.59    8.70
   5  17   2  139.59    8.80
   6 -17   2   17.50    3.80
   6 -17   2   13.50    2.10
  -6  17  -2    9.30    2.40
   6  17   2   11.40    1.90
   6  17   2   16.00    2.10
  -6  17  -2   13.40    2.60
   6  17   2   16.50    2.60
   7 -17   2   92.59    8.60
   7 -17   2   98.19    9.20
   7 -17   2   96.89    8.40
  -7  17  -2  104.49    8.30
  -7  17  -2  110.29    7.90
   7  17   2  112.99    7.30
   7  17   2  109.89    7.90
  -7  17  -2  112.19    8.10
   8 -17   2   -2.10    3.50
   8 -17   2    0.60    1.90
  -8  17  -2    0.40    2.10
   8  17   2    1.50    2.60
   8  17   2    6.00    2.30
   8 -18  -2   51.19    7.80
   8 -18  -2   56.59    5.20
   8  18  -2   62.59    5.30
  -8  18   2   59.49    6.10
   8  18  -2   63.79    6.50
   7 -18  -2   27.40    4.40
  -7  18   2   16.90    4.40
   7  18  -2   14.20    1.70
  -7  18   2   22.20    3.00
   7  18  -2   21.00    3.10
   6 -18  -2   78.39    6.40
  -6 -18   2   77.79    6.40
  -6 -18   2   84.59    5.20
   6 -18  -2   81.99    5.80
   6 -18  -2   75.19    7.50
  -6 -18   2   78.49    5.70
  -6  18   2   65.49    6.70
  -6  18   2   65.69    5.80
   6  18  -2   71.99    5.70
   6  18  -2   71.49    6.20
  -6  18   2   72.59    6.70
  -5 -18   2  375.36   23.80
  -5 -18   2  360.86   23.90
  -5 -18   2  380.96   23.30
   5 -18  -2  373.56   24.30
   5 -18  -2  355.76   23.60
   5 -18  -2  359.36   23.40
  -5 -18   2  415.66   23.40
   5  18  -2  394.56   23.40
  -5  18   2  372.86   23.70
  -5  18   2  394.26   23.90
   5  18  -2  416.76   23.70
   5  18  -2  425.06   24.00
   4 -18  -2   16.10    2.00
  -4 -18   2   13.00    1.80
  -4 -18   2   12.00    2.20
   4 -18  -2   13.00    2.20
   4 -18  -2   11.60    3.00
  -4 -18   2   13.60    1.90
  -4 -18   2   11.60    2.10
  -4  18   2    9.90    2.50
  -4  18   2   13.60    2.70
   4  18  -2   13.60    2.10
   4  18  -2   11.60    2.00
   4  18  -2   11.10    2.30
  -4  18   2    9.30    2.00
   3 -18  -2   45.10    3.60
  -3 -18   2   45.00    4.10
  -3 -18   2   37.80    3.50
   3 -18  -2   42.70    4.70
  -3 -18   2   45.50    3.00
   3 -18  -2   43.90    3.30
  -3  18   2   30.00    4.40
   3  18  -2   34.60    3.50
   3  18  -2   32.60    3.70
  -3  18   2   32.40    3.60
  -2 -18   2   32.60    2.50
   2 -18  -2   33.60    2.90
  -2 -18   2   32.60    2.90
  -2 -18   2   34.30    3.80
   2 -18  -2   29.90    2.60
   2 -18  -2   29.00    4.10
  -2  18   2   24.20    3.60
   2  18  -2   35.00    3.60
   2  18  -2   30.50    3.30
  -2  18   2   23.40    3.90
  -1 -18   2  112.99    8.60
  -1 -18   2  119.89    7.60
  -1 -18   2  119.29    7.60
   1 -18  -2  125.39    8.50
  -1  18   2  138.19    7.70
  -1  18   2  135.69    8.80
   1  18  -2  125.89    8.10
   1  18  -2  121.59    8.40
  -1  18   2  111.49    8.00
   1  18  -2  111.99    8.40
  -1  18   2  123.79    8.40
   0 -18   2   69.89    5.30
   0 -18  -2   74.79    6.20
   0 -18   2   69.19    5.10
   0 -18   2   70.29    6.20
   0  18   2   85.09    5.30
   0  18  -2   82.09    6.10
   0  18   2   83.19    5.80
   0  18   2   86.69    6.20
   0  18  -2   81.69    5.40
   1  18   2  136.29    9.50
  -1  18  -2  148.59    9.00
   1  18   2  135.89    9.00
  -1  18  -2  133.99    9.20
   1  18   2  146.29    9.20
  -1  18  -2  143.89    9.70
   2 -18   2   15.60    2.70
   2 -18   2   13.80    2.50
   2 -18   2   14.10    2.20
   2 -18   2   16.00    2.40
  -2  18  -2   20.20    2.80
   2  18   2   23.60    2.60
   2  18   2   20.60    2.40
  -2  18  -2   23.40    3.00
   2  18   2   21.70    3.00
  -2  18  -2   21.90    3.00
   3 -18   2  164.58   10.90
   3 -18   2  159.78   10.70
   3 -18   2  159.28    9.90
   3 -18   2  157.28   10.10
   3  18   2  148.29    9.70
  -3  18  -2  150.28   10.60
  -3  18  -2  156.38   10.30
   3  18   2  151.48   10.20
   3  18   2  162.18   10.20
  -3  18  -2  149.79   10.10
   4 -18   2  124.59    7.90
   4 -18   2  127.69    7.50
  -4  18  -2  110.19    8.20
   4  18   2  104.79    7.20
  -4  18  -2   96.89    7.70
   4  18   2  101.09    7.70
   5 -18   2   16.80    2.30
   5 -18   2   16.60    3.20
   5 -18   2   16.00    3.50
   5 -18   2   18.30    3.00
   5  18   2   17.00    2.60
  -5  18  -2   17.50    2.70
  -5  18  -2   13.90    3.90
   5  18   2   19.80    2.70
   5  18   2   18.20    2.50
   6 -18   2   74.39    6.40
   6 -18   2   71.49    7.40
   6 -18   2   75.49    5.70
   6  18   2   81.39    5.50
  -6  18  -2   67.09    6.80
  -6  18  -2   61.49    6.50
  -6  18  -2   73.59    6.20
   6  18   2   79.99    6.10
   7 -18   2    1.40    3.40
  -7  18  -2    2.90    2.80
   7  18   2    0.30    0.80
   7  18   2   -0.40    0.70
  -7  18  -2    0.60    2.20
  -7  18  -2    0.60    2.00
   7  18   2    2.20    2.10
   7  18   2    0.10    1.50
   8 -18   2   12.70    4.30
   8 -18   2   15.20    2.80
   8  18   2   19.30    2.60
  -8  18  -2   19.90    3.30
   8  18   2   26.00    3.90
  -8 -19   2    8.90    1.60
   8 -19  -2    6.30    4.20
   8  19  -2    4.60    2.50
   8  19  -2    4.90    2.10
  -8  19   2    4.40    2.30
   7 -19  -2   16.10    4.20
  -7 -19   2   17.90    2.40
   7  19  -2   19.80    2.70
  -7  19   2   15.30    2.80
   7  19  -2   17.70    3.20
   6 -19  -2   56.29    4.50
  -6 -19   2   51.89    4.40
  -6 -19   2   46.30    4.80
   6 -19  -2   53.89    6.40
  -6 -19   2   51.39    3.90
  -6 -19   2   52.89    3.70
   6  19  -2   38.90    4.30
  -6  19   2   44.10    5.40
  -6  19   2   47.50    6.00
   5 -19  -2   27.60    3.10
   5 -19  -2   25.10    3.90
  -5 -19   2   25.20    3.30
   5 -19  -2   24.60    3.60
  -5  19   2   15.80    2.90
   5  19  -2   21.00    3.00
   5  19  -2   19.40    2.40
  -5  19   2   19.40    2.70
   5  19  -2   19.70    3.00
  -5  19   2   20.90    3.20
   4 -19  -2  109.19    7.10
  -4 -19   2  111.79    7.80
   4 -19  -2   90.99    8.00
   4 -19  -2  106.69    8.50
  -4 -19   2   95.19    7.50
  -4 -19   2  103.89    6.70
  -4  19   2  112.19    8.00
   4  19  -2  103.79    7.20
  -4  19   2  107.39    7.40
   4  19  -2  108.29    9.30
   4  19  -2  110.49    7.40
  -4  19   2  118.99    9.40
  -3 -19   2   14.60    2.40
  -3 -19   2   12.10    1.90
   3 -19  -2    4.90    2.50
   3  19  -2    9.50    2.10
   3  19  -2   10.20    2.10
  -2 -19   2  132.99    7.60
  -2 -19   2  125.29    7.60
   2 -19  -2  136.19    8.80
   2 -19  -2  132.29    7.80
  -2 -19   2  121.99    8.80
  -2  19   2  107.79    8.80
   2  19  -2  117.89    8.20
  -2  19   2  128.99    8.20
  -2  19   2  110.19    8.50
   2  19  -2  109.99    8.40
   2  19  -2  118.99    8.20
  -1 -19   2   71.39    6.50
   1 -19  -2   74.99    5.70
  -1 -19   2   63.39    4.40
  -1 -19   2   66.09    4.40
   1  19  -2   65.89    5.00
  -1  19   2   62.79    5.40
  -1  19   2   68.89    4.50
   1  19  -2   63.49    5.20
   1  19  -2   63.09    5.40
  -1  19   2   66.39    5.70
   0 -19   2  231.88   15.60
   0 -19   2  232.98   14.60
   0 -19   2  230.68   14.60
   0  19  -2  220.18   14.80
   0  19  -2  250.67   15.40
   0  19   2  247.18   15.40
   0  19   2  250.57   15.10
   0  19   2  255.87   14.70
   1 -19   2   24.60    3.70
   1 -19   2   23.20    3.50
   1 -19   2   24.40    2.30
   1 -19   2   24.30    2.90
  -1  19  -2   28.10    3.00
   1  19   2   19.80    3.40
   1  19   2   18.30    2.60
  -1  19  -2   25.70    3.70
   1  19   2   20.30    3.10
  -1  19  -2   19.50    3.00
   2 -19   2   37.10    4.30
   2 -19   2   39.10    3.70
   2 -19   2   38.80    4.40
   2 -19   2   37.20    3.10
  -2  19  -2   34.30    3.70
  -2  19  -2   30.60    4.30
   2  19   2   39.20    3.50
   2  19   2   33.70    3.90
   3 -19   2  125.69    9.10
   3 -19   2  116.69    8.40
   3 -19   2  114.49    8.10
   3 -19   2  123.79    9.00
   3  19   2  135.59    8.50
  -3  19  -2  130.79    8.60
  -3  19  -2  111.09    8.90
   3  19   2  133.69    8.40
   3  19   2  120.29    7.90
  -3  19  -2  129.99    8.50
   4 -19   2  116.79    8.20
   4 -19   2  118.39    8.40
   4 -19   2  113.39    7.10
   4 -19   2  104.69    7.50
   4  19   2   92.89    7.30
   4  19   2   97.19    6.80
   4  19   2   95.89    7.10
  -4  19  -2   95.89    8.10
  -4  19  -2   98.99    7.50
  -4  19  -2  103.99    7.40
   5 -19   2  121.89    7.70
   5 -19   2  115.79    8.60
   5 -19   2  118.09    9.00
   5 -19   2  112.79    8.00
   5  19   2  104.09    7.40
   5  19   2  116.29    7.40
  -5  19  -2  103.79    8.00
  -5  19  -2   99.59    7.90
  -5  19  -2   99.09    8.40
   5  19   2  113.59    8.00
   6 -19   2   15.40    3.90
   6  19   2   17.60    2.60
   6  19   2   12.00    1.70
  -6  19  -2   13.40    2.70
  -6  19  -2   10.30    2.80
  -6  19  -2   13.40    2.70
   7 -19   2    9.50    3.90
   7  19   2    8.60    1.20
   7  19   2   10.00    1.60
  -7  19  -2   14.40    2.80
   8 -19   2   17.30    6.00
   8  19   2   24.30    3.30
  -8  19  -2   26.20    3.90
   8  19   2   26.90    4.30
   7 -20  -2    9.20    2.30
   7 -20  -2    6.70    3.80
  -7  20   2    4.40    2.20
   7  20  -2    5.80    2.50
   7  20  -2    6.10    2.10
   6 -20  -2   23.00    4.40
  -6 -20   2   27.30    3.30
   6 -20  -2   25.00    3.50
  -6 -20   2   24.70    3.80
  -6  20   2   35.80    4.90
  -6  20   2   32.50    3.70
   6  20  -2   35.10    3.60
   6  20  -2   27.70    4.10
   6  20  -2   24.00    2.90
   5 -20  -2  246.18   16.30
   5 -20  -2  272.27   17.60
  -5 -20   2  267.57   17.00
  -5 -20   2  263.07   16.80
  -5  20   2  257.17   16.70
  -5  20   2  267.57   17.70
  -5  20   2  248.18   17.30
   5  20  -2  252.37   16.40
   5  20  -2  283.87   17.00
   5  20  -2  284.47   16.60
   4 -20  -2    8.50    2.90
  -4 -20   2    9.50    2.10
   4 -20  -2    9.50    2.10
  -4 -20   2    8.70    2.10
  -4  20   2    8.70    2.00
  -4  20   2   13.90    2.80
   4  20  -2   11.40    2.00
  -4  20   2    8.40    2.30
   4  20  -2    7.30    2.10
   4  20  -2    9.00    2.00
   3 -20  -2  110.89    6.80
   3 -20  -2  122.49    8.20
   3  20  -2   98.69    7.20
  -3  20   2   95.49    8.00
   3  20  -2  105.09    7.40
  -3  20   2   98.09    7.80
   3  20  -2  104.99    7.50
  -3  20   2   99.29    7.90
   2 -20  -2  114.79    7.90
  -2 -20   2  112.09    7.90
   2  20  -2  103.49    7.30
  -2  20   2   96.69    7.90
  -2  20   2   97.39    7.60
  -2  20   2  107.89    7.30
   2  20  -2  100.09    7.40
   2  20  -2   99.99    7.20
  -1 -20   2   41.30    4.50
   1 -20  -2   40.10    4.40
  -1 -20   2   35.70    3.10
  -1 -20   2   33.70    3.00
   1  20  -2   45.40    3.80
   1  20  -2   39.50    4.20
  -1  20   2   52.69    6.50
  -1  20   2   41.30    4.60
  -1  20   2   46.90    3.90
   0 -20   2   11.10    2.40
   0 -20   2    9.60    1.40
   0 -20   2   11.70    1.70
   0  20   2   14.20    2.40
   0  20   2   11.30    2.20
   0  20  -2   17.00    2.60
   0  20   2   12.30    1.70
  -1  20  -2   46.80    4.60
   1  20   2   38.70    3.90
   1  20   2   37.50    4.20
   1  20   2   37.20    3.50
  -1  20  -2   34.10    3.80
  -1  20  -2   45.40    3.70
   2 -20   2   11.80    1.70
   2 -20   2    7.20    2.40
   2 -20   2   11.50    2.20
   2 -20   2   10.90    2.60
  -2  20  -2    5.90    2.20
   2  20   2   12.90    2.00
   2  20   2    9.00    2.10
  -2  20  -2    6.70    2.10
   3 -20   2   80.79    6.00
   3 -20   2   81.29    6.30
   3 -20   2   97.39    7.30
   3 -20   2   94.99    7.20
  -3  20  -2   81.79    7.00
  -3  20  -2   85.89    6.40
   3  20   2   89.19    6.50
   3  20   2   91.09    6.40
   3  20   2   80.19    5.80
  -3  20  -2   87.09    6.50
   4 -20   2  118.89    8.40
   4 -20   2  118.29    8.20
   4 -20   2  122.69    9.20
  -4  20  -2  122.29    9.20
  -4  20  -2  131.69    8.70
   4  20   2  125.59    8.50
   4  20   2  126.19    8.40
  -4  20  -2  121.29    8.50
   4  20   2  115.99    7.90
   5 -20   2  143.69   10.10
   5 -20   2  142.69    8.60
   5 -20   2  128.79    9.50
   5  20   2  117.89    8.80
  -5  20  -2  113.59    8.70
   5  20   2  123.39    8.20
  -5  20  -2  133.79   10.30
  -5  20  -2  121.99    8.90
   5  20   2  111.29    8.30
   6 -20   2   83.29    6.20
   6 -20   2   87.29    7.90
  -6  20  -2   69.89    6.40
   6  20   2   74.09    5.50
   6  20   2   76.49    6.30
  -6  20  -2   64.79    6.20
   7 -20   2    8.10    2.10
   7 -20   2    4.30    3.80
   7  20   2    3.20    1.10
   7  20   2    4.00    2.30
   7  20   2    4.30    1.80
   7 -21  -2   11.60    4.90
  -7  21   2   11.50    2.50
   7  21  -2    7.60    1.40
   7  21  -2   12.90    4.60
  -6 -21   2   60.19    5.00
   6 -21  -2   60.49    7.20
   6 -21  -2   64.99    5.00
   6  21  -2   56.19    5.60
  -6  21   2   49.70    5.20
  -5 -21   2   36.40    4.30
   5 -21  -2   39.90    5.70
  -5  21   2   27.70    3.70
   5  21  -2   22.80    3.30
   5  21  -2   26.00    4.00
   5  21  -2   28.80    3.40
  -5  21   2   24.80    3.70
   4 -21  -2   90.49    5.60
  -4 -21   2   91.59    6.50
   4 -21  -2   90.99    7.10
   4  21  -2   72.29    5.70
   4  21  -2   67.79    5.90
  -4  21   2   71.59    8.10
  -4  21   2   70.59    5.90
  -4  21   2   70.59    6.50
   4  21  -2   71.89    6.20
   3 -21  -2   15.50    2.10
   3  21  -2   13.50    2.40
  -3  21   2   11.70    2.30
   3  21  -2   15.90    2.40
   3  21  -2   12.80    2.20
   2 -21  -2    4.80    2.50
  -2 -21   2    4.40    2.00
  -2  21   2    7.10    2.30
   2  21  -2    6.40    1.90
   2  21  -2    8.90    2.00
  -2  21   2    5.40    1.90
   2  21  -2    6.90    1.90
  -2  21   2    7.40    2.40
  -1 -21   2   17.10    2.90
  -1  21   2   21.90    3.20
   1  21  -2   17.90    2.50
  -1  21   2   22.50    2.90
   1  21  -2   22.00    3.60
   0 -21   2  169.38   12.30
   0 -21   2  161.48   11.00
   0  21   2  179.38   12.00
   0  21   2  193.18   11.30
   0  21   2  192.68   11.70
   0  21  -2  181.08   12.10
   1 -21   2   40.40    3.40
   1 -21   2   37.20    4.80
   1  21   2   47.70    3.90
   1  21   2   48.20    4.60
  -1  21  -2   49.99    4.00
   1  21   2   43.90    4.20
   2 -21   2   24.90    4.00
   2 -21   2   21.70    2.80
   2  21   2   26.10    3.10
   2  21   2   25.90    3.60
  -2  21  -2   26.90    3.30
  -2  21  -2   25.20    3.50
  -2  21  -2   26.20    3.50
   3 -21   2   25.60    4.30
   3 -21   2   30.00    3.20
   3 -21   2   33.30    3.90
   3 -21   2   29.50    4.80
  -3  21  -2   34.10    4.00
   3  21   2   34.70    3.70
  -3  21  -2   39.20    3.90
   3  21   2   29.10    3.10
   3  21   2   35.90    3.80
  -3  21  -2   33.30    4.60
   4 -21   2  112.79    8.40
   4 -21   2  116.89    8.50
   4 -21   2  107.19    7.20
  -4  21  -2  105.29    7.70
   4  21   2  105.39    7.40
   4  21   2  101.39    7.60
  -4  21  -2   97.49    7.40
   4  21   2   91.69    6.80
   5 -21   2   27.00    3.20
   5 -21   2   28.10    4.40
   5  21   2   20.60    2.70
  -5  21  -2   22.40    3.40
  -5  21  -2   21.00    3.30
   5  21   2   24.40    3.80
   5  21   2   21.80    3.10
   6 -21   2   10.30    2.20
   6 -21   2    8.20    3.70
  -6  21  -2    6.60    2.50
  -6  21  -2    8.10    2.50
   6  21   2    6.40    1.50
   6  21   2    6.20    2.40
   7 -21   2   21.40    2.90
   7 -21   2   25.00    4.90
   7  21   2   25.00    3.80
   7  21   2   25.60    3.20
  -7  21  -2   26.10    3.80
   6 -22  -2    6.50    3.60
   6 -22  -2    4.70    2.00
  -6  22   2    1.10    1.90
   6  22  -2    2.60    1.80
   6  22  -2    0.20    1.40
   6  22  -2   -1.40    2.10
  -5 -22   2  160.58   11.00
   5 -22  -2  155.78   10.60
   5 -22  -2  166.38   11.90
  -5  22   2  156.78   11.30
   5  22  -2  170.58   11.00
  -5  22   2  158.78   11.00
   5  22  -2  158.58   10.60
   5  22  -2  169.58   11.20
   4 -22  -2   12.10    3.10
  -4 -22   2   11.40    2.40
   4  22  -2    7.80    2.40
   4  22  -2    8.60    2.20
   4  22  -2    8.00    2.00
  -4  22   2    7.60    2.70
   3 -22  -2   91.89    6.50
  -3 -22   2   88.99    7.70
   3 -22  -2  102.69    8.10
   3 -22  -2  100.49    6.70
   3  22  -2  107.39    7.50
  -3  22   2  101.09    7.70
   3  22  -2  109.69    7.20
   3  22  -2  115.39    7.70
  -2 -22   2    8.20    2.20
   2 -22  -2   10.70    2.80
   2  22  -2    9.40    2.20
  -2  22   2    4.70    1.90
  -2  22   2    5.90    2.40
   2  22  -2    7.50    2.10
   2  22  -2    5.40    2.00
  -2  22   2    8.10    2.50
  -1  22   2   41.80    4.80
   1  22  -2   35.40    3.90
  -1  22   2   43.50    4.40
   0 -22   2   24.60    3.90
   0  22   2   19.30    3.00
   0  22   2   16.80    2.40
   0  22  -2   15.80    2.80
   1 -22   2   17.80    2.80
   1 -22   2   16.70    2.70
   1 -22   2   14.80    3.20
   1 -22   2   16.60    2.20
   1  22   2   23.40    2.80
  -1  22  -2   26.30    4.20
   1  22   2   25.20    3.80
   2 -22   2   20.20    3.10
   2 -22   2   24.00    3.70
   2 -22   2   20.00    2.60
   2 -22   2   23.40    3.20
  -2  22  -2   27.00    4.40
  -2  22  -2   28.70    3.30
  -2  22  -2   29.50    3.70
   3 -22   2    5.00    2.60
   3 -22   2    3.40    2.20
   3 -22   2    4.10    1.50
   3  22   2    3.50    1.50
   3  22   2    1.70    1.70
  -3  22  -2    1.00    1.80
   3  22   2    0.70    1.60
  -3  22  -2    1.90    2.00
   4 -22   2   17.60    3.10
   4 -22   2   20.50    3.70
  -4  22  -2   14.60    2.90
  -4  22  -2   23.20    3.60
   4  22   2   14.20    2.10
   4  22   2   15.30    2.40
   4  22   2   18.40    2.80
   5 -22   2   64.59    6.90
   5 -22   2   61.49    5.00
  -5  22  -2   62.49    5.40
   5  22   2   61.99    4.90
   5  22   2   50.69    4.40
   5  22   2   53.69    5.40
  -5  22  -2   64.99    5.70
   6 -22   2   96.79    9.20
   6 -22   2  103.69    7.40
   6  22   2   88.59    6.80
   6  22   2  111.89    8.00
  -6  22  -2  111.39    8.10
   6  22   2  101.19    7.00
   5 -23  -2   23.90    4.00
   5  23  -2   19.60    3.20
  -5  23   2   17.90    3.70
  -5  23   2   18.60    3.00
   5  23  -2   19.60    3.30
   5  23  -2   20.90    2.80
  -4 -23   2   56.09    5.10
   4 -23  -2   60.29    6.10
   4 -23  -2   50.49    4.00
  -4  23   2   42.50    4.80
   4  23  -2   44.20    5.10
   4  23  -2   42.50    5.00
   4  23  -2   44.30    4.90
  -4  23   2   51.79    5.90
  -3 -23   2   46.90    4.90
   3 -23  -2   40.70    5.20
   3  23  -2   35.90    4.00
  -3  23   2   43.40    4.90
   3  23  -2   37.00    4.30
  -3  23   2   41.20    4.30
   3  23  -2   38.30    4.70
   2 -23  -2   16.20    3.10
  -2 -23   2   13.50    2.70
   2  23  -2   11.90    2.50
   2  23  -2   14.50    2.60
  -2  23   2   12.70    2.80
  -1 -23   2   45.20    4.80
  -1  23   2   36.10    3.70
  -1  23   2   39.20    4.90
  -1  23   2   41.60    4.40
   1  23  -2   29.50    3.70
   1  23  -2   35.00    4.50
   0 -23   2  119.09    8.90
   0  23  -2  102.39    8.40
   0  23   2  111.39    8.50
   0  23   2  115.09    7.50
   1 -23   2   27.60    4.40
   1 -23   2   29.40    2.80
   1 -23   2   25.80    2.90
   1  23   2   36.30    4.40
  -1  23  -2   29.00    4.50
   1  23   2   36.70    3.40
   2 -23   2   12.50    1.90
   2 -23   2    8.30    2.60
   2 -23   2    8.00    2.70
  -2  23  -2   14.50    2.30
   2  23   2   17.70    3.10
  -2  23  -2   18.30    4.10
   3 -23   2  156.28    9.30
   3 -23   2  142.09   10.80
   3 -23   2  148.49   10.60
  -3  23  -2  145.79    9.80
  -3  23  -2  127.79    9.40
   3  23   2  129.39    9.60
   3  23   2  135.49    9.60
   4 -23   2   24.50    4.30
   4 -23   2   26.70    3.90
   4  23   2   19.20    2.40
   4  23   2   20.50    3.00
   4  23   2   18.90    2.70
  -4  23  -2   18.80    3.10
  -4  23  -2   23.90    3.70
  -5  23  -2   47.40    4.90
  -5  23  -2   44.00    4.80
   5  23   2   46.40    4.70
   5  23   2   36.90    3.70
   5  23   2   42.20    4.10
   4 -24  -2   33.40    3.00
  -4 -24   2   33.60    4.20
   4 -24  -2   38.60    5.40
   4  24  -2   26.20    4.20
  -4  24   2   31.30    4.10
   4  24  -2   23.40    3.50
  -4  24   2   30.20    4.80
   4  24  -2   26.00    3.80
   3 -24  -2   34.80    5.00
  -3  24   2   26.90    3.70
   3  24  -2   19.10    3.00
  -3  24   2   27.10    3.50
   3  24  -2   23.30    3.30
  -2 -24   2   11.40    2.60
  -2  24   2    7.00    2.20
  -2  24   2   15.00    2.80
   2  24  -2   10.80    2.50
   2  24  -2   14.40    2.60
  -1 -24   2   52.49    5.50
  -1  24   2   56.59    5.10
   1  24  -2   43.40    4.10
   0 -24   2   36.10    4.90
   0  24   2   36.90    3.40
   1 -24   2   34.90    5.10
   1  24   2   45.00    3.90
   1  24   2   40.60    4.80
   2 -24   2   29.40    3.00
   2 -24   2   32.50    4.60
   2 -24   2   32.20    4.80
   2  24   2   31.30    3.60
   2  24   2   29.00    4.10
  -2  24  -2   28.10    3.60
   3 -24   2   20.00    2.70
   3 -24   2   10.00    3.50
   3 -24   2   13.10    3.10
  -3  24  -2   13.40    2.80
   3  24   2   14.00    2.60
   3  24   2   16.10    2.70
  -3  24  -2   15.50    2.60
   4 -24   2   57.69    5.80
  -4  24  -2   36.50    5.40
  -4  24  -2   47.20    5.00
   4  24   2   46.10    4.00
   4  24   2   47.30    5.30
   4  24   2   41.60    4.70
   3 -25  -2   35.70    5.30
  -3 -25   2   46.50    4.90
   3  25  -2   34.40    4.10
  -3  25   2   35.80    4.30
   3  25  -2   35.30    4.50
  -2 -25   2    2.50    2.00
   2  25  -2    3.80    2.10
  -2  25   2    1.50    1.90
  -2  25   2    5.50    2.50
  -1 -25   2   11.00    3.10
  -1  25   2   16.60    2.80
   0 -25   2   82.59    7.10
   0  25   2   72.29    5.50
   1 -25   2   28.20    6.30
   1  25   2   32.00    3.50
   2 -25   2   13.10    3.30
   2 -25   2   20.40    2.50
  -2  25  -2   20.40    2.60
   2  25   2   19.90    4.40
   3 -25   2   36.90    5.30
   3 -25   2   42.30    3.60
   3 -25   2   32.70    5.10
   3  25   2   36.40    4.20
   3  25   2   39.60    4.50
  -3  25  -2   35.40    4.10
  -3  25  -2   36.00    4.60
  -1  26   2   24.60    3.30
   0 -26   2    6.30    2.70
   0  26   2   10.00    2.00
   1 -26   2   43.30    5.70
   1  26   2   46.80    4.30
 -11   0   3   37.70    5.30
  11   0  -3   31.00    5.00
 -11   0   3   39.60    4.20
  11   0  -3   29.20    4.70
  11   0  -3   34.60    4.60
 -11   0   3   35.50    4.60
 -10   0   3    4.10    2.10
  10   0  -3    0.80    2.50
 -10   0   3    2.70    1.60
  10   0  -3    0.80    2.20
  10   0  -3    4.50    2.40
 -10   0   3    2.50    1.90
  -9   0   3   45.00    4.10
  -9   0   3   43.70    3.50
  -9   0   3   46.00    4.30
   9   0  -3   38.50    4.80
   8   0  -3  159.18   10.40
  -8   0   3  147.89   10.10
  -8   0   3  163.78   10.40
   8   0  -3  163.68   10.60
  -8   0   3  162.18    9.90
   8   0  -3  150.38   10.60
  -8   0   3  165.48   10.40
  -8   0   3  152.78   10.20
   7   0  -3    5.30    1.90
   7   0  -3    2.90    1.60
  -7   0   3    8.70    1.70
  -7   0   3    5.80    1.20
  -7   0   3    3.80    1.10
   6   0  -3  902.41   71.79
  -6   0   3  946.61   71.39
   6   0  -3  879.31   69.39
   6   0  -3  865.51  129.79
  -6   0   3  997.00  193.38
  -6   0   3  948.91   68.89
  -5   0   3   26.30    2.60
   5   0  -3   29.50    2.90
  -5   0   3   26.80    2.60
   5   0  -3   26.90    2.70
  -5   0   3   30.80    2.20
   5   0  -3   29.90    2.70
  -5   0   3   27.90    2.50
   4   0  -3  281.27   17.10
  -3   0   3  392.36   68.89
  -3   0   3  270.37   23.70
   3   0  -3  351.46   63.99
   3   0  -3  298.67   25.60
   3   0  -3  276.67   24.30
   2   0  -3   29.10    2.00
   2   0  -3   29.50    2.20
  -2   0   3   29.10    1.90
   2   0  -3   27.20    2.00
  -2   0   3   30.60    2.10
  -2   0   3   26.50    2.00
   1   0  -3  567.54   51.89
   1   0  -3  473.05   32.00
  -1   0   3  468.75   31.90
   0   0   3    1.20    0.40
   0   0   3    1.50    0.40
   0   0  -3    0.90    0.30
   1   0   3  238.68   19.00
  -1   0  -3  229.38   18.80
  -1   0  -3  228.48   18.20
   1   0   3  238.48   35.00
   1   0   3  241.48   18.50
   2   0   3  361.76   28.90
  -2   0  -3  325.47   50.09
   2   0   3  421.06   52.69
   2   0   3  397.46   28.50
  -2   0  -3  342.07   27.50
  -2   0  -3  383.46   28.90
  -3   0  -3 3504.45  251.87
  -3   0  -3 3323.67  202.68
   3   0   3 3114.69  202.78
   3   0   3 3376.46  246.18
  -4   0  -3   28.00    2.30
   4   0   3   24.80    1.90
   4   0   3   28.50    2.20
  -4   0  -3   30.60    2.00
   4   0   3   26.50    2.20
   4   0   3   26.30    2.50
  -4   0  -3   24.80    2.60
   5   0   3  885.31   69.59
  -5   0  -3  968.60   69.59
  -5   0  -3  982.40   67.49
  -5   0  -3  920.51  125.09
   5   0   3  893.41  118.09
   5   0   3  863.81   67.59
   6   0   3   55.69    4.20
   6   0   3   58.69    4.20
  -6   0  -3   56.69    4.50
  -6   0  -3   54.19    4.20
   6   0   3   58.19    4.40
   7   0   3  148.49    9.90
   7   0   3  152.58    9.80
  -7   0  -3  145.09    9.80
  -7   0  -3  157.58   10.00
   7   0   3  156.78    9.80
   8   0   3  291.37   18.00
   8   0   3  282.87   17.80
   8   0   3  280.77   17.80
  -8   0  -3  295.47   18.00
  -8   0  -3  287.17   17.90
  -9   0  -3   17.10    3.10
   9   0   3   22.70    3.90
  -9   0  -3   14.80    2.50
   9   0   3   18.10    2.70
  10   0   3   12.90    2.60
  10   0   3   18.20    2.90
 -10   0  -3   21.00    3.40
  10   0   3   13.90    3.00
 -10   0  -3   15.90    2.80
  11   0   3   -1.00    2.40
  11   0   3    0.40    2.30
 -11   0  -3   -0.70    2.30
  11   0   3   -0.20    2.00
  11  -1  -3   17.50    3.60
 -11  -1   3   17.50    2.80
  11  -1  -3   20.20    3.70
  11  -1  -3   21.60    3.50
 -11  -1   3   20.50    3.40
 -11  -1   3   21.70    3.20
 -11   1   3   18.20    3.40
 -11   1   3   22.10    3.30
  11   1  -3   19.80    3.30
  11   1  -3   20.40    3.70
  11   1  -3   15.60    3.50
 -10  -1   3   13.40    2.50
 -10  -1   3    9.30    2.20
  10  -1  -3   18.30    3.00
  10  -1  -3   10.40    2.90
 -10  -1   3   14.00    2.60
  10  -1  -3   10.80    3.10
  10   1  -3   14.10    3.10
 -10   1   3    9.20    1.70
  10   1  -3   10.00    2.70
  10   1  -3   13.90    2.80
 -10   1   3   12.60    2.50
 -10   1   3   12.80    2.30
   9  -1  -3   98.89    7.60
  -9  -1   3   92.49    6.20
   9  -1  -3  109.99    7.40
  -9  -1   3  106.79    7.10
  -9  -1   3  105.59    6.90
   9   1  -3   84.29    7.20
  -9   1   3   88.59    7.00
  -9   1   3   83.99    6.80
  -9   1   3   95.39    6.20
   9   1  -3   89.89    7.00
   8  -1  -3    3.60    1.90
   8  -1  -3    6.50    2.10
  -8  -1   3    6.10    1.30
  -8  -1   3    7.30    1.70
   8  -1  -3    5.20    2.40
  -8  -1   3    7.50    1.30
  -8  -1   3    7.40    1.80
  -8  -1   3    6.10    2.00
   8   1  -3    6.70    2.10
   8   1  -3    4.30    1.90
  -8   1   3    5.90    1.80
   8   1  -3    8.90    2.40
  -8   1   3    8.60    1.50
  -8   1   3    8.70    1.80
  -8   1   3    8.10    1.40
  -8   1   3   10.20    1.90
   7  -1  -3  448.06   26.60
  -7  -1   3  451.65   26.10
  -7  -1   3  426.26   26.90
  -7  -1   3  406.96   26.40
   7  -1  -3  407.96   26.40
  -7  -1   3  408.96   26.20
   7  -1  -3  437.66   26.70
  -7  -1   3  457.85   26.00
  -7   1   3  419.56   26.40
  -7   1   3  428.76   26.50
   7   1  -3  474.15   26.70
   7   1  -3  430.86   26.60
  -7   1   3  461.75   26.10
   7   1  -3  424.96   26.40
  -7   1   3  448.06   26.20
  -6  -1   3   14.40    2.20
  -6  -1   3   11.70    1.60
  -6  -1   3   14.10    2.00
   6  -1  -3   14.60    2.20
   6  -1  -3   12.30    1.90
   6  -1  -3   17.40    2.30
  -6   1   3   17.30    2.40
   6   1  -3   13.20    2.10
   6   1  -3    9.90    1.90
  -6   1   3   13.90    1.80
  -6   1   3   12.20    1.80
  -6   1   3   12.00    1.90
  -6   1   3   11.70    1.70
   6   1  -3   15.20    2.00
  -5  -1   3   89.49    6.20
   5  -1  -3   86.49    6.20
  -5  -1   3   87.79    6.10
   5  -1  -3   95.59    6.30
  -5  -1   3   86.29    6.10
   5  -1  -3   92.49    6.40
  -5  -1   3   95.59    5.90
  -5   1   3  102.19    6.00
   5   1  -3   96.89    6.20
   5   1  -3  102.19    6.40
  -5   1   3   94.89    6.20
  -5   1   3   89.39    6.10
  -5   1   3   98.89    6.20
   5   1  -3   99.69    6.40
  -4  -1   3  182.68   10.50
  -4  -1   3  158.68   10.60
  -4  -1   3  163.38   10.60
  -4  -1   3  171.88   10.40
   4  -1  -3  183.18   11.00
   4  -1  -3  184.88   10.80
   4  -1  -3  161.88   10.60
  -4   1   3  164.98   10.50
  -4   1   3  177.68   10.50
   4   1  -3  169.98   10.40
   4   1  -3  186.08   10.80
   4   1  -3  168.08   10.60
  -4   1   3  162.88   10.60
  -3  -1   3   83.29    5.80
   3   1  -3  102.49    5.90
  -3   1   3   90.09    5.70
   3   1  -3   89.29    5.80
   3   1  -3   99.99    5.90
  -2  -1   3 1666.93  138.29
   2  -1  -3 1710.73  110.69
  -2   1   3 1804.62  142.39
  -2   1   3 1867.71  110.99
   2   1  -3 1839.72  110.79
   1  -1  -3 1419.66   93.69
  -1  -1   3 1519.45   94.49
  -1   1   3 1624.64   94.09
  -1   1   3 1567.34  113.19
   1   1  -3 1572.44   94.79
   0  -1  -3   23.30    1.50
   0  -1   3   25.40    1.60
   0  -1  -3   23.20    1.50
   0  -1   3   23.30    1.60
   0  -1   3   22.50    1.50
   0   1   3   22.50    1.50
   0   1   3   22.80    1.50
   0   1  -3   22.20    1.50
   1  -1   3  771.92   49.60
  -1  -1  -3  869.21   68.89
  -1  -1  -3  739.43   47.80
   1  -1   3  827.12   75.49
  -1   1  -3  682.73   71.09
  -1   1  -3  731.13   49.50
   1   1   3  706.23   48.00
   1   1   3  758.02   66.79
   2  -1   3 2520.35  202.38
   2  -1   3 2786.12  172.38
   2   1   3 2796.22  199.28
   2   1   3 2934.11  171.28
  -2   1  -3 2803.72  209.58
  -2   1  -3 2849.61  172.18
  -3  -1  -3 1154.48   71.99
   3  -1   3 1039.50  109.79
  -3  -1  -3 1103.99  109.49
   3  -1   3 1099.49   73.49
  -3   1  -3 1029.20   72.49
  -3   1  -3 1100.59  113.99
   3   1   3 1028.30  104.29
   4  -1   3   92.19    6.50
   5  -1   3   38.00    3.00
   5  -1   3   40.30    3.10
  -5  -1  -3   43.60    3.30
   5  -1   3   41.00    3.30
  -5  -1  -3   37.10    3.00
  -5  -1  -3   36.70    3.10
   5   1   3   37.10    3.00
   5   1   3   41.20    3.30
  -5   1  -3   38.90    3.10
   5   1   3   36.40    3.00
  -6  -1  -3   92.19    6.00
  -6  -1  -3   86.29    5.90
   6  -1   3   91.99    5.90
  -6  -1  -3   90.89    6.10
   6  -1   3   94.69    6.10
   6   1   3   84.69    5.90
  -6   1  -3   75.19    5.90
   6   1   3   85.09    6.00
  -6   1  -3   77.89    6.00
   6   1   3   90.09    5.90
   7  -1   3  211.68   14.00
  -7  -1  -3  219.78   14.10
   7  -1   3  206.18   13.90
   7  -1   3  218.88   13.90
   7   1   3  222.18   13.90
  -7   1  -3  236.38   13.50
  -7   1  -3  236.98   13.50
   7   1   3  235.08   14.00
  -7   1  -3  225.98   14.00
  -7   1  -3  222.08   14.00
   7   1   3  215.38   13.90
  -8  -1  -3   34.40    3.60
   8  -1   3   30.20    3.70
   8  -1   3   28.70    3.30
  -8  -1  -3   35.10    4.10
   8  -1   3   34.90    4.10
   8   1   3   36.30    3.60
  -8   1  -3   41.60    4.00
  -8   1  -3   37.50    3.60
   8   1   3   41.50    3.80
   8   1   3   38.90    3.90
   9  -1   3  494.95   31.00
  -9  -1  -3  490.75   31.00
   9  -1   3  521.85   31.00
  -9  -1  -3  515.35   31.20
   9  -1   3  465.25   31.10
  -9   1  -3  523.55   31.10
   9   1   3  517.35   31.00
  -9   1  -3  521.95   31.20
   9   1   3  534.45   31.10
   9   1   3  507.55   31.10
 -10  -1  -3   11.40    3.10
  10  -1   3   13.10    2.70
  10  -1   3   12.00    3.00
  10  -1   3   12.60    2.50
  10   1   3   16.30    2.80
 -10   1  -3   11.70    2.50
  10   1   3   13.60    3.00
  10   1   3   14.60    2.60
 -10   1  -3   11.10    3.10
  11  -1   3   17.70    3.50
  11  -1   3   14.90    2.80
  11   1   3   13.90    2.90
  11   1   3    7.90    2.50
 -11   1  -3   11.30    2.70
  11   1   3    9.90    3.00
 -11  -2   3    7.70    2.80
  11  -2  -3    7.50    3.20
  11  -2  -3    5.70    2.90
 -11  -2   3   11.30    2.50
  11  -2  -3   12.50    2.90
  11   2  -3    9.90    3.00
  11   2  -3    7.80    2.90
 -11   2   3   13.90    2.40
 -11   2   3   12.30    2.70
 -11   2   3    6.30    1.60
  11   2  -3   12.60    2.90
 -10  -2   3   33.30    4.50
 -10  -2   3   28.20    4.10
  10  -2  -3   26.30    4.30
 -10  -2   3   31.80    3.90
  10  -2  -3   25.20    4.10
  10  -2  -3   38.00    4.20
 -10   2   3   25.60    3.10
 -10   2   3   32.10    4.00
  10   2  -3   27.70    4.40
  10   2  -3   38.80    5.00
 -10   2   3   32.70    3.10
  10   2  -3   27.00    4.20
 -10   2   3   27.30    4.00
 -10   2   3   30.50    3.60
   9  -2  -3   12.30    2.70
  -9  -2   3   17.00    2.60
  -9  -2   3   17.60    2.60
   9  -2  -3   17.30    3.40
  -9  -2   3   21.60    3.20
   9   2  -3   20.70    3.20
  -9   2   3   21.10    3.10
  -9   2   3   25.00    2.70
  -9   2   3   18.60    2.40
  -9   2   3   17.20    2.80
   9   2  -3   19.20    3.10
  -8  -2   3  198.08   12.90
  -8  -2   3  196.88   12.30
  -8  -2   3  187.88   12.70
  -8  -2   3  190.88   12.80
   8  -2  -3  195.78   12.80
   8  -2  -3  196.88   13.00
   8  -2  -3  191.08   13.20
   8   2  -3  209.68   13.10
   8   2  -3  203.68   13.10
  -8   2   3  206.98   12.60
  -8   2   3  218.98   12.90
   8   2  -3  204.08   12.90
  -8   2   3  223.18   13.00
  -8   2   3  198.28   12.70
  -7  -2   3  245.08   15.50
  -7  -2   3  276.67   15.20
   7  -2  -3  248.98   15.70
  -7  -2   3  244.38   15.70
   7  -2  -3  252.97   16.00
  -7  -2   3  239.08   15.70
   7  -2  -3  263.97   15.90
  -7   2   3  265.27   15.30
   7   2  -3  255.37   15.90
   7   2  -3  241.78   15.60
  -7   2   3  248.88   15.70
  -7   2   3  267.97   15.60
  -7   2   3  243.98   15.60
  -7   2   3  238.98   15.60
   7   2  -3  250.37   15.80
  -5  -2   3   13.30    2.00
  -5  -2   3   14.70    2.10
   5  -2  -3   16.80    2.50
   5  -2  -3   15.80    2.10
   5  -2  -3   14.40    2.10
  -5  -2   3   13.50    1.90
  -5  -2   3   15.20    1.60
  -5   2   3   12.70    1.80
  -5   2   3   18.90    2.20
   5   2  -3   16.20    2.30
  -5   2   3   15.20    2.00
   5   2  -3   14.40    1.40
   5   2  -3   16.50    2.20
  -5   2   3   17.90    1.80
   5   2  -3   15.20    1.80
   4   2  -3  300.47   18.20
   3  -2  -3 2099.39  167.18
  -3  -2   3 1993.80  165.58
  -3  -2   3 2042.90  165.28
   3  -2  -3 2002.80  125.09
  -3   2   3 1881.61  165.68
  -3   2   3 1888.01  124.09
   3   2  -3 1949.01  123.89
   3   2  -3 2048.90  124.89
  -2  -2   3   50.19    3.10
   2  -2  -3   47.70    3.10
  -2  -2   3   49.30    3.20
  -2  -2   3   46.20    3.20
   2  -2  -3   50.39    3.40
   1  -2  -3  623.04   41.00
  -1  -2   3  643.04   42.20
  -1  -2   3  704.93   66.69
   1   2  -3  699.33   65.99
   1   2  -3  633.14   42.40
   0  -2  -3  280.27   27.20
   0  -2   3  302.77   21.50
   0  -2  -3  286.17   19.20
   0  -2   3  350.86   42.10
   0  -2  -3  279.97   19.00
   0  -2   3  300.07   22.00
   0   2   3  290.67   28.70
   0   2   3  261.67   18.90
   0   2  -3  333.97   40.90
   0   2  -3  308.67   21.80
   0   2   3  284.97   19.10
  -1  -2  -3 1501.65  104.79
  -1  -2  -3 1480.55   87.29
   1  -2   3 1241.68  115.59
  -1   2  -3 1362.76   90.39
   1   2   3 1538.85  105.09
  -1   2  -3 1478.35  120.49
   1   2   3 1405.46   87.59
  -2  -2  -3  603.64   63.99
   2  -2   3  623.74   72.39
  -2  -2  -3  602.14   39.50
   2  -2   3  572.84   42.20
  -2   2  -3  589.74   73.09
  -2   2  -3  595.64   42.30
   2   2   3  583.74   39.90
   2   2   3  565.24   60.09
   2   2   3  577.64   40.70
   3  -2   3 1379.06   84.49
   3  -2   3 1452.55  129.69
   3   2   3 1210.28   80.89
  -3   2  -3 1163.68   82.89
  -3   2  -3 1036.70  120.59
   3   2   3 1251.27  114.79
  -4  -2  -3   35.10    2.90
   4  -2   3   35.50    2.50
  -4  -2  -3   31.00    2.70
   4  -2   3   33.60    2.60
  -4  -2  -3   34.10    2.60
  -4   2  -3   30.00    2.70
   4   2   3   30.40    2.60
  -4   2  -3   37.60    2.60
  -4   2  -3   36.90    2.90
   4   2   3   35.10    2.80
  -5  -2  -3  471.75  101.89
   5  -2   3  403.86   96.59
  -5  -2  -3  432.46   38.10
   5  -2   3  396.36   38.40
  -5  -2  -3  468.15   36.90
   5  -2   3  360.56   38.60
  -5   2  -3  423.16   37.80
   5   2   3  419.46   37.20
   5   2   3  334.77   86.59
  -5   2  -3  502.75  109.19
   5   2   3  442.26   38.90
  -6  -2  -3  322.47   19.10
  -6   2  -3  326.07   18.70
  -6   2  -3  286.07   19.00
  -6   2  -3  308.27   19.00
  -7  -2  -3  108.49    7.90
   7  -2   3  120.99    7.70
   7  -2   3  126.19    8.00
  -7  -2  -3  112.89    7.60
  -7  -2  -3  113.99    7.80
   7   2   3  120.49    7.70
  -7   2  -3  112.09    7.30
   7   2   3  113.29    7.70
  -7   2  -3  103.69    7.70
  -7   2  -3  109.59    7.80
   7   2   3  128.19    7.80
  -8  -2  -3  403.26   24.00
   8  -2   3  370.66   23.80
   8  -2   3  373.36   23.80
   8  -2   3  370.16   24.70
  -8  -2  -3  400.16   23.90
   8   2   3  385.16   23.80
  -8   2  -3  384.16   23.90
  -8   2  -3  399.56   23.40
   8   2   3  395.56   23.90
  -8   2  -3  415.76   23.40
  -8   2  -3  399.26   24.00
   8   2   3  378.06   23.80
   9  -2   3   19.80    2.80
  -9  -2  -3   10.80    3.00
   9  -2   3   17.20    3.00
   9  -2   3   22.10    3.00
  -9   2  -3   16.80    3.00
 -10  -2  -3    1.40    1.90
 -10  -2  -3    2.00    2.80
  10  -2   3    6.20    2.70
 -10   2  -3    0.70    1.90
 -10   2  -3    4.90    2.70
  11  -2   3   21.10    3.30
  11  -2   3   24.00    3.90
  11  -2   3   27.60    4.10
  11   2   3   29.50    4.30
  11   2   3   22.50    3.60
 -11   2  -3   26.70    4.10
  11   2   3   21.80    3.30
 -11  -3   3   25.10    3.80
  11  -3  -3   21.10    3.60
  11  -3  -3   22.00    4.10
  11   3  -3   16.30    3.40
 -11   3   3   15.80    3.00
 -11   3   3   19.80    2.80
  11   3  -3   19.80    3.30
  11   3  -3   15.00    3.30
 -11   3   3   17.40    2.80
 -10  -3   3    2.70    2.30
 -10  -3   3    3.90    1.90
 -10  -3   3    4.30    1.70
  10  -3  -3    3.20    2.80
  10   3  -3    3.20    2.50
 -10   3   3    6.80    1.60
  10   3  -3    1.00    2.20
 -10   3   3    3.20    2.00
 -10   3   3    5.50    1.80
 -10   3   3    3.00    1.60
   9  -3  -3  331.97   21.60
   9  -3  -3  345.17   21.10
  -9  -3   3  331.37   21.00
  -9  -3   3  337.47   21.30
   9  -3  -3  331.47   21.40
  -9  -3   3  358.76   21.20
   9   3  -3  350.66   21.10
  -9   3   3  312.87   21.00
  -9   3   3  371.96   20.70
   9   3  -3  336.67   21.30
  -9   3   3  313.47   20.80
  -9   3   3  350.86   21.30
   9   3  -3  354.46   21.50
  -9   3   3  342.97   21.10
   8  -3  -3   19.70    2.90
  -8  -3   3   24.90    3.00
  -8  -3   3   26.20    3.10
   8  -3  -3   22.30    3.30
  -8  -3   3   21.30    2.90
  -8   3   3   19.50    2.50
   8   3  -3   27.90    3.30
  -8   3   3   21.70    3.00
   8   3  -3   18.50    2.70
  -8   3   3   26.20    3.30
  -8   3   3   21.30    2.80
  -8   3   3   21.70    3.20
   8   3  -3   20.90    3.40
  -7  -3   3  529.95   34.60
  -7  -3   3  591.14   34.20
   7  -3  -3  566.04   35.00
   7   3  -3  616.24   34.80
  -6  -3   3   39.00    3.20
  -6  -3   3   42.00    3.20
   6  -3  -3   31.00    3.70
  -6  -3   3   32.20    3.10
   6  -3  -3   38.20    3.30
  -6   3   3   39.50    3.10
   6   3  -3   39.90    3.50
   6   3  -3   38.80    3.50
  -6   3   3   35.30    3.20
  -6   3   3   32.20    3.00
  -6   3   3   37.40    3.00
  -5  -3   3   23.50    1.90
   5  -3  -3   25.70    2.90
  -5  -3   3   21.50    2.30
   5  -3  -3   19.30    2.40
   5  -3  -3   24.30    2.40
  -5  -3   3   19.40    2.20
   5   3  -3   19.60    2.40
  -5   3   3   22.00    2.10
   5   3  -3   20.10    2.40
   5   3  -3   19.30    2.50
   5   3  -3   20.60    1.70
  -5   3   3   20.30    2.20
  -5   3   3   18.50    2.20
  -5   3   3   24.10    2.50
   4  -3  -3  226.08   15.30
   4  -3  -3  263.97   15.50
   4   3  -3  263.57   15.20
   4   3  -3  248.88   15.40
   3  -3  -3  416.56   34.90
  -3  -3   3  529.25   69.89
  -3  -3   3  409.36   73.59
   3  -3  -3  441.56   34.20
   3  -3  -3  476.55   79.89
   3   3  -3  480.15   34.40
  -3   3   3  400.46   33.20
   3   3  -3  432.36   33.20
   3   3  -3  488.25   36.00
  -3   3   3  446.96   35.10
  -3   3   3  478.75   67.69
  -2  -3   3  320.07   48.20
   2  -3  -3  415.26   52.89
  -2  -3   3  354.06   25.20
  -2  -3   3  324.87   24.10
   2   3  -3  281.87   24.00
  -2   3   3  326.07   25.20
  -2   3   3  325.27   24.20
   2   3  -3  292.67   24.70
   2   3  -3  333.57   49.00
  -2   3   3  366.86   49.30
   1  -3  -3 1365.96   83.19
   1  -3  -3 1407.16   83.69
  -1  -3   3 1460.25  113.79
  -1  -3   3 1368.56   84.89
  -1   3   3 1339.17   83.39
   1   3  -3 1329.47  111.79
   1   3  -3 1330.77   85.19
  -1   3   3 1293.67  101.49
   0  -3   3   53.39    3.70
   0  -3   3   55.79    3.60
   0   3  -3   62.39    3.70
   0   3   3   56.29    3.60
   0   3   3   59.59    3.70
   0   3  -3   55.99    3.70
   0   3  -3   58.39    3.50
   0   3   3   56.99    3.50
   1  -3   3  433.16   56.89
   1  -3   3  350.86   28.60
  -1  -3  -3  415.36   24.80
   1   3   3  408.66   37.30
  -1   3  -3  383.26   30.30
   1   3   3  377.66   25.20
  -1   3  -3  407.66   56.09
  -1   3  -3  368.36   29.40
   1   3   3  377.36   25.70
  -2  -3  -3 2353.46  139.49
   2  -3   3 2317.97  183.88
  -2  -3  -3 2449.55  167.28
  -2   3  -3 2198.18  183.78
  -2   3  -3 2318.27  143.89
   2   3   3 2194.58  162.58
   2   3   3 2218.28  139.89
  -3  -3  -3  924.71   61.79
   3  -3   3  922.81   65.89
  -3  -3  -3 1157.08  103.19
   3  -3   3 1069.29  109.79
   3   3   3  895.21   62.29
  -3   3  -3  973.40   66.49
  -3   3  -3  759.62  104.09
   3   3   3  952.90   93.59
   4  -3   3  185.08   11.20
  -4  -3  -3  191.08   11.40
   4  -3   3  184.78   11.40
  -4   3  -3  176.08   11.30
  -4   3  -3  179.38   11.20
   5  -3   3  182.18   11.30
   5  -3   3  200.58   11.10
  -5  -3  -3  182.28   11.40
  -5  -3  -3  184.48   11.20
  -5  -3  -3  181.98   11.40
   5  -3   3  172.88   11.30
   5   3   3  175.28   11.30
   5   3   3  169.38   11.20
   5   3   3  175.28   11.20
  -5   3  -3  191.48   11.10
  -5   3  -3  178.78   11.30
  -5   3  -3  177.68   11.30
  -6  -3  -3   17.30    2.30
  -6  -3  -3   18.10    2.80
   6  -3   3   20.10    2.40
   6  -3   3   23.50    2.30
   6  -3   3   22.50    2.90
   6   3   3   25.70    2.70
  -6   3  -3   23.40    2.30
  -6   3  -3   25.70    2.70
   6   3   3   22.40    2.50
  -6   3  -3   22.20    2.50
  -7  -3  -3  210.48   14.10
   7  -3   3  215.38   14.20
   7  -3   3  210.68   14.40
  -7  -3  -3  213.38   14.30
   7  -3   3  209.98   14.00
  -7  -3  -3  206.08   14.30
  -7   3  -3  241.58   14.30
   7   3   3  237.98   14.20
   7   3   3  245.78   14.20
  -7   3  -3  242.98   13.90
  -7   3  -3  244.58   14.30
   7   3   3  244.38   14.30
  -8  -3  -3   89.29    6.40
   8  -3   3   90.69    6.80
   8  -3   3   79.39    6.00
   8  -3   3   81.99    5.80
  -8  -3  -3   79.69    5.90
  -8   3  -3   86.99    5.50
  -8   3  -3   78.09    6.00
   8   3   3   69.79    5.90
  -8   3  -3   75.89    6.20
  -8   3  -3   86.69    5.50
   8   3   3   74.89    6.00
   8   3   3   77.49    6.00
   9  -3   3   99.49    7.00
   9  -3   3   96.09    6.80
   9  -3   3   95.29    7.40
  -9  -3  -3   92.59    6.80
  -9  -3  -3   92.89    7.30
   9   3   3   97.59    7.00
   9   3   3   97.19    6.90
  -9   3  -3   84.39    7.00
   9   3   3   91.29    7.00
  -9   3  -3   95.59    6.20
  -9   3  -3   85.59    7.10
  10  -3   3    6.40    2.30
 -10  -3  -3    0.80    2.80
  10  -3   3    4.10    2.00
  10  -3   3    3.90    2.70
 -10  -3  -3    1.70    1.80
  10   3   3    6.20    2.30
  10   3   3    1.70    2.10
  10   3   3    5.00    2.10
 -10   3  -3    3.10    2.10
 -10   3  -3    2.20    2.70
  11  -3   3   53.79    5.60
  11  -3   3   64.99    5.80
  11  -3   3   52.79    6.40
  11   3   3   70.19    6.00
 -11   3  -3   70.69    6.10
  11   3   3   62.59    6.00
  11   3   3   71.19    5.80
 -11  -4   3   25.90    3.80
  11  -4  -3   28.80    3.90
  11  -4  -3   23.00    4.30
  11  -4  -3   22.00    3.70
 -11   4   3   27.60    4.10
 -11   4   3   29.40    3.20
  11   4  -3   29.00    4.50
 -11   4   3   35.10    3.40
  11   4  -3   31.70    4.30
  11   4  -3   26.80    4.10
 -11   4   3   32.70    3.70
  10  -4  -3    3.50    2.90
  10  -4  -3    6.20    2.50
 -10  -4   3    6.50    2.30
 -10  -4   3    5.00    2.00
 -10  -4   3    3.50    2.50
  10  -4  -3    1.70    2.70
  10   4  -3    4.70    2.40
 -10   4   3    5.40    2.20
 -10   4   3    4.40    1.60
  10   4  -3    2.40    2.40
 -10   4   3    4.10    1.70
  10   4  -3    3.10    2.40
 -10   4   3    3.20    2.10
 -10   4   3    4.20    1.70
  -9  -4   3   56.09    4.60
   9  -4  -3   52.09    5.70
  -9  -4   3   55.49    4.80
  -9  -4   3   52.29    4.70
   9  -4  -3   43.10    5.00
   9  -4  -3   60.09    4.90
  -9   4   3   45.10    4.30
   9   4  -3   52.09    4.80
  -9   4   3   48.00    5.00
  -9   4   3   53.19    4.10
  -9   4   3   50.89    4.40
   9   4  -3   51.39    5.00
   9   4  -3   50.39    4.90
  -9   4   3   51.59    4.70
[truncated: 37,760,165 more chars]
