# Supplementary material for: Unusual nuclear exchange within a germanium-containing aromatic ring that results in germanium atom transfer
Source: Nat Commun. 2023 Jul 28;14:4519. doi: 10.1038/s41467-023-40188-y (PMC10382490; doi:10.1038/s41467-023-40188-y)
Supplement: Supplementary file 3 — Source Data [file 41467_2023_40188_MOESM3_ESM.zip › Source Data/coordinates.xlsx]

## Sheet: 6
C	2.99019	1.39525	3.34653
C	1.87048	1.30574	2.52856
C	3.89868	1.74975	0.414338
C	4.70063	1.7422	1.55324
C	4.29835	1.58987	2.8921
H	2.85578	1.29269	4.42312
H	0.907707	1.14649	3.00007
H	5.77341	1.86063	1.42241
H	5.08578	1.62165	3.63976
Ge	2.05259	1.50933	0.692634
Ge	0.428638	1.22375	-1.13946
C	-0.743392	-0.103612	-0.294091
C	-2.06892	0.285297	-0.02899
C	-0.354639	-1.44673	-0.089836
C	-2.97871	-0.654535	0.472772
C	-1.30456	-2.35823	0.377088
C	-2.6187	-1.98662	0.680585
H	-3.98299	-0.324613	0.69956
H	-1.001	-3.39025	0.515212
C	-2.51768	1.71279	-0.283868
H	-1.64807	2.3044	-0.641695
C	1.05288	-1.91475	-0.391118
H	1.69087	-1.02722	-0.540214
C	-3.59957	-3.03868	1.21475
C	-3.04117	-3.64376	2.52349
H	-3.73296	-4.39477	2.92203
H	-2.07475	-4.13147	2.3657
H	-2.90394	-2.86673	3.28313
C	-3.76573	-4.15922	0.162114
H	-4.46237	-4.9238	0.524984
H	-4.16057	-3.75415	-0.775989
H	-2.81434	-4.65137	-0.060112
C	-4.98976	-2.44884	1.51326
H	-4.94151	-1.66272	2.27447
H	-5.45571	-2.0293	0.615403
H	-5.6505	-3.23581	1.89191
Si	-2.97867	2.66434	1.30574
Si	-3.70458	1.80217	-1.78084
Si	1.92344	-2.78743	1.07879
Si	1.1544	-2.78729	-2.084
C	-2.61862	4.49392	1.03081
H	-1.56938	4.63995	0.747857
H	-3.24307	4.93198	0.247007
H	-2.79271	5.05769	1.95464
C	-1.8821	2.05186	2.70358
H	-2.15405	2.52836	3.65217
H	-1.95258	0.966538	2.82568
H	-0.837982	2.30158	2.49162
C	-4.79152	2.44583	1.7776
H	-5.05189	1.39303	1.92853
H	-4.99323	2.97531	2.71619
H	-5.46201	2.85527	1.01468
C	1.14206	-2.27503	2.71102
H	0.122662	-2.65931	2.80948
H	1.73905	-2.66845	3.54245
H	1.10679	-1.18759	2.80418
C	1.82014	-4.67281	0.990336
H	2.32891	-5.09656	1.86462
H	0.781934	-5.02189	1.01509
H	2.29464	-5.08965	0.096756
C	3.73201	-2.26069	1.0553
H	4.21226	-2.50035	0.100966
H	3.82418	-1.1818	1.22023
H	4.29027	-2.76957	1.84943
C	-4.1638	3.59631	-2.1349
H	-4.71408	3.6585	-3.08096
H	-4.80333	4.01614	-1.35118
H	-3.27508	4.23072	-2.22332
C	-2.80231	1.07844	-3.26645
H	-3.4545	1.059	-4.14721
H	-1.90619	1.65519	-3.51854
H	-2.48868	0.050337	-3.0561
C	-5.28309	0.806409	-1.51408
H	-5.8042	1.07749	-0.591235
H	-5.96699	0.988136	-2.35186
H	-5.07031	-0.266398	-1.48329
C	2.94139	-3.26354	-2.45499
H	3.33827	-4.00601	-1.75627
H	3.01234	-3.68358	-3.46508
H	3.59096	-2.38202	-2.41582
C	0.594413	-1.58716	-3.42569
H	-0.4095	-1.19887	-3.22657
H	1.27557	-0.73353	-3.51909
H	0.569666	-2.09387	-4.39786
C	0.034766	-4.29972	-2.15303
H	0.103145	-4.76647	-3.14257
H	0.302322	-5.05269	-1.40641
H	-1.00918	-4.01356	-1.98863
C	4.49948	1.88328	-0.992982
C	6.03188	2.0541	-0.984614
H	6.39416	2.15653	-2.01314
H	6.33768	2.95119	-0.436257
H	6.53701	1.18939	-0.54143
C	4.17818	0.610246	-1.81528
H	4.53606	-0.287458	-1.30122
H	3.10019	0.498699	-1.97263
H	4.65085	0.657949	-2.80326
C	3.88756	3.10982	-1.70912
H	2.80187	3.01998	-1.80877
H	4.10179	4.02816	-1.1527
H	4.30493	3.21231	-2.71797

## Sheet: INT1
Ge	3.46084	0.703804	-0.355959
C	4.2198	-1.12215	-0.157888
C	3.43933	-2.19481	-0.41054
C	2.06431	-2.13253	-0.920498
C	1.65848	-1.13021	-1.87414
C	2.11923	0.175881	-1.71856
H	3.78308	-3.20993	-0.21587
H	1.55021	-3.08621	-0.987181
H	0.867661	-1.38078	-2.57889
H	1.65514	0.933614	-2.3441
C	5.66261	-1.24923	0.333929
C	5.77852	-0.591819	1.72963
H	6.81033	-0.651975	2.09589
H	5.12796	-1.09745	2.45156
H	5.49337	0.464623	1.70181
C	6.59215	-0.500474	-0.650625
H	7.63427	-0.558507	-0.314309
H	6.52954	-0.937821	-1.65304
H	6.32625	0.559615	-0.726646
C	6.14841	-2.70645	0.441038
H	5.55998	-3.27784	1.16724
H	6.09664	-3.22093	-0.524737
H	7.19213	-2.72725	0.774074
Ge	1.15584	-0.462125	0.228493
C	-0.740789	0.013609	0.029772
C	-1.75865	-0.960871	0.046208
C	-3.10096	-0.553499	0.080787
C	-3.47106	0.78857	0.10648
C	-2.44528	1.73694	0.099919
C	-1.09273	1.38534	0.061621
H	-3.86182	-1.32188	0.081422
H	-2.69758	2.79053	0.116366
C	-1.46202	-2.44447	0.011587
Si	-1.75097	-3.25158	1.71284
C	-0.62525	-2.37856	2.94763
H	-0.824234	-1.30131	2.96365
H	0.431932	-2.52049	2.69533
H	-0.780622	-2.76369	3.96195
C	-3.53179	-3.08985	2.30507
H	-3.79643	-2.04064	2.46916
H	-3.65124	-3.61896	3.25788
H	-4.24694	-3.51399	1.5937
C	-1.27548	-5.07577	1.63494
H	-1.94246	-5.64802	0.981521
H	-0.251057	-5.20423	1.26743
H	-1.32758	-5.52135	2.63508
Si	-2.16937	-3.30122	-1.53806
C	-2.30283	-2.04561	-2.93738
H	-3.07684	-1.30156	-2.7258
H	-1.36351	-1.50048	-3.07809
H	-2.55226	-2.5445	-3.88078
C	-0.968229	-4.66337	-2.05092
H	-1.36701	-5.22764	-2.90177
H	-0.781173	-5.37143	-1.2374
H	-0.004562	-4.24172	-2.35929
C	-3.87305	-4.06374	-1.26122
H	-4.23138	-4.51388	-2.19453
H	-3.85163	-4.85074	-0.500111
H	-4.61029	-3.3156	-0.951389
H	-0.382464	-2.58489	-0.115034
C	-0.060149	2.49118	0.031979
H	0.939323	2.0578	-0.095112
Si	0.125164	3.34966	1.72232
C	-1.47743	4.15098	2.30799
H	-1.87607	4.86558	1.58125
H	-1.29616	4.69093	3.24492
H	-2.24649	3.39653	2.50118
C	0.624549	2.03381	2.97615
H	-0.106429	1.21763	3.00055
H	1.60163	1.6056	2.72789
H	0.687237	2.45812	3.98487
C	1.48811	4.6458	1.61788
H	1.19855	5.49862	0.9948
H	1.72158	5.02851	2.61818
H	2.40362	4.21279	1.20009
Si	-0.197624	3.5794	-1.52926
C	-1.30035	5.09381	-1.29406
H	-0.909889	5.76571	-0.522553
H	-2.32387	4.81972	-1.01733
H	-1.35244	5.65971	-2.23182
C	-0.921598	2.54441	-2.93105
H	-1.97033	2.3008	-2.73389
H	-0.867813	3.09071	-3.87965
H	-0.387539	1.59631	-3.05299
C	1.53392	4.15554	-1.99766
H	2.23018	3.31281	-2.0641
H	1.93946	4.8528	-1.25828
H	1.52026	4.66366	-2.96878
C	-4.93432	1.2486	0.132731
C	-5.21741	2.11475	-1.11658
H	-6.26029	2.45199	-1.11844
H	-4.57897	3.00251	-1.14758
H	-5.04112	1.54269	-2.03395
C	-5.18349	2.08894	1.40626
H	-6.22603	2.42526	1.44288
H	-4.98305	1.49791	2.3065
H	-4.54468	2.97612	1.43877
C	-5.92168	0.067579	0.133723
H	-5.81651	-0.550385	-0.764519
H	-5.78666	-0.574799	1.01037
H	-6.94898	0.446183	0.155492

## Sheet: INT2
Ge	-2.63371	1.13412	-1.44017
C	-3.73366	2.01627	-0.084989
C	-3.31739	3.14393	0.603292
C	-2.05023	3.75662	0.521853
C	-1.01047	3.3663	-0.328751
C	-1.09173	2.26169	-1.20186
H	-3.98199	3.5981	1.33555
H	-1.87197	4.61145	1.16799
H	-0.107274	3.97499	-0.302913
H	-0.217611	2.07929	-1.82265
C	-5.09467	1.37964	0.22736
C	-5.90653	1.22375	-1.08047
H	-6.86827	0.739887	-0.87413
H	-5.37293	0.611942	-1.81397
H	-6.10542	2.20086	-1.53414
C	-5.95198	2.17352	1.23161
H	-6.90966	1.66329	1.38079
H	-5.46848	2.25354	2.21105
H	-6.16915	3.1846	0.870061
C	-4.83569	-0.028288	0.824469
H	-4.30147	-0.670085	0.118628
H	-4.23583	0.042063	1.73812
H	-5.78631	-0.515758	1.07047
Ge	-0.884693	0.928892	0.719702
C	0.678011	-0.147355	0.174691
C	1.99473	0.338147	0.068224
C	3.05563	-0.56378	-0.100145
C	2.85459	-1.94122	-0.163501
C	1.54011	-2.40574	-0.056053
C	0.453635	-1.54309	0.105402
H	4.05617	-0.161395	-0.185603
H	1.34874	-3.47031	-0.113607
C	2.29798	1.81977	0.117278
Si	3.08707	2.32194	1.7751
C	1.88029	1.84893	3.14379
H	1.64641	0.779304	3.10336
H	0.936953	2.39988	3.05545
H	2.30306	2.0644	4.13193
C	4.72579	1.45143	2.09876
H	4.58102	0.370525	2.19185
H	5.15547	1.81461	3.03981
H	5.45689	1.62971	1.30464
C	3.34352	4.19146	1.80794
H	4.08512	4.5193	1.07193
H	2.40725	4.72279	1.60187
H	3.69368	4.50809	2.79721
Si	3.08919	2.45489	-1.50056
C	2.58143	1.34029	-2.93265
H	3.05264	0.35615	-2.84927
H	1.49917	1.17752	-2.95983
H	2.88279	1.78622	-3.88755
C	2.45191	4.20112	-1.82585
H	2.98153	4.64862	-2.67477
H	2.59206	4.85735	-0.96086
H	1.38512	4.18842	-2.07533
C	4.9751	2.49892	-1.43328
H	5.36855	2.84022	-2.39812
H	5.345	3.18363	-0.662959
H	5.39896	1.50861	-1.23578
H	1.34852	2.36909	0.153708
C	-0.948448	-2.12429	0.172332
H	-1.69099	-1.30614	0.177245
Si	-1.2844	-3.01637	1.82217
C	-0.093281	-4.44477	2.12548
H	-0.092464	-5.17206	1.30833
H	-0.381852	-4.97038	3.04353
H	0.929812	-4.0793	2.25764
C	-1.06576	-1.77078	3.22076
H	-0.079466	-1.29571	3.17391
H	-1.82147	-0.978805	3.17836
H	-1.15322	-2.26633	4.19484
C	-3.05896	-3.65239	1.85597
H	-3.21685	-4.47081	1.14594
H	-3.30185	-4.02791	2.85683
H	-3.76983	-2.85384	1.6166
Si	-1.41896	-3.01523	-1.45989
C	-0.930064	-4.84041	-1.45426
H	-1.46266	-5.40251	-0.679602
H	0.144017	-4.98822	-1.3035
H	-1.19103	-5.28405	-2.42264
C	-0.546669	-2.1485	-2.88404
H	0.541187	-2.2245	-2.794
H	-0.84726	-2.58682	-3.84271
H	-0.814289	-1.08684	-2.89752
C	-3.28098	-2.90082	-1.71853
H	-3.57449	-1.85509	-1.85346
H	-3.84941	-3.31686	-0.881789
H	-3.56615	-3.44904	-2.62425
C	4.00118	-2.94225	-0.355448
C	3.76821	-3.73988	-1.65962
H	4.57948	-4.46014	-1.81648
H	2.82715	-4.29696	-1.63161
H	3.73414	-3.06863	-2.5245
C	4.03431	-3.9186	0.842877
H	4.85076	-4.64036	0.724535
H	4.19098	-3.37558	1.78128
H	3.10104	-4.48186	0.933328
C	5.37388	-2.25235	-0.452215
H	5.42558	-1.56933	-1.3069
H	6.15694	-3.00644	-0.584447
H	5.60905	-1.68563	0.454967

## Sheet: INT3
C	-0.307609	-3.61657	2.13707
C	-0.289869	-2.18536	2.06577
C	-0.670906	-3.09692	-0.546341
C	0.38113	-4.06014	-0.141852
C	0.461498	-4.40218	1.15847
H	-0.479797	-4.06284	3.1143
H	-0.467904	-1.61303	2.96956
H	1.06407	-4.47992	-0.876702
H	1.14485	-5.16609	1.51902
Ge	-2.1302	-3.02902	0.957049
Ge	-0.323107	-1.38718	0.369508
C	-0.7903	1.49929	0.058996
C	-0.327268	2.82033	-0.05917
C	1.02631	3.13959	-0.114539
C	1.94252	2.08631	-0.044435
C	1.54343	0.753211	0.076024
C	0.15943	0.462308	0.143865
H	-1.06622	3.6064	-0.117215
H	3.00326	2.29818	-0.107457
C	-1.15297	-3.15426	-2.00697
C	-2.26904	-2.12715	-2.25388
H	-2.60785	-2.16414	-3.29494
H	-3.13942	-2.3128	-1.6149
H	-1.92221	-1.10938	-2.05366
C	-1.71214	-4.56495	-2.30109
H	-2.55874	-4.79859	-1.64639
H	-2.05707	-4.63225	-3.33947
H	-0.950653	-5.33563	-2.14694
C	-0.002197	-2.86465	-2.9921
H	-0.362037	-2.89322	-4.02733
H	0.426797	-1.87519	-2.81123
H	0.80287	-3.60027	-2.90572
C	-2.2807	1.25837	0.081329
H	-2.46573	0.173364	0.064898
C	2.59945	-0.327234	0.078718
H	2.10836	-1.31263	0.142525
Si	-3.15366	1.87966	-1.50182
Si	-3.03638	1.76199	1.75975
Si	3.65894	-0.333091	1.66447
Si	3.50089	-0.439975	-1.60525
C	-4.88172	1.37847	1.7645
H	-5.29001	1.52416	2.77134
H	-5.44146	2.02626	1.08189
H	-5.06628	0.337691	1.47642
C	-2.76782	3.58568	2.15735
H	-3.27694	3.82815	3.09781
H	-1.70356	3.80606	2.28825
H	-3.16031	4.25101	1.38288
C	-2.20525	0.743128	3.10717
H	-2.45172	-0.316928	2.99309
H	-1.11544	0.847902	3.06538
H	-2.53845	1.06876	4.09924
C	-3.76777	3.66137	-1.37581
H	-4.23461	3.94917	-2.32547
H	-4.52049	3.77877	-0.58923
H	-2.95856	4.37198	-1.17874
C	-4.64287	0.775026	-1.83762
H	-5.13274	1.07666	-2.77081
H	-4.34818	-0.273648	-1.93725
H	-5.38323	0.840407	-1.03466
C	-1.95059	1.78627	-2.95172
H	-1.13274	2.50293	-2.82727
H	-1.50248	0.792707	-3.04866
H	-2.46786	2.01599	-3.89041
C	2.51965	-0.50723	3.15281
H	1.7082	0.227893	3.11589
H	2.06719	-1.5025	3.1889
H	3.07861	-0.348929	4.08253
C	4.8192	-1.81828	1.6027
H	5.57422	-1.72321	0.815323
H	5.34612	-1.92607	2.5578
H	4.25733	-2.74209	1.42426
C	4.65971	1.249	1.89216
H	4.00331	2.10172	2.0927
H	5.32124	1.13113	2.75889
H	5.2828	1.4907	1.02656
C	5.15084	0.47543	-1.64003
H	5.8702	0.07029	-0.921277
H	5.59315	0.388391	-2.63968
H	5.02395	1.54272	-1.42852
C	3.79741	-2.26647	-1.95736
H	2.85174	-2.81757	-1.94169
H	4.25673	-2.40849	-2.94207
H	4.4573	-2.7147	-1.20753
C	2.41085	0.323786	-2.94157
H	1.3613	0.037114	-2.83093
H	2.4512	1.41654	-2.88887
H	2.7478	0.015827	-3.93779
C	1.53342	4.57907	-0.271125
C	2.34543	4.68944	-1.58267
H	2.71286	5.7131	-1.71787
H	3.21166	4.02117	-1.58137
H	1.72394	4.43192	-2.44709
C	2.44286	4.93544	0.927057
H	3.31147	4.2736	0.988838
H	2.81185	5.96303	0.831903
H	1.89166	4.85607	1.87025
C	0.386113	5.60388	-0.32745
H	-0.27541	5.4265	-1.18212
H	-0.219383	5.58743	0.58488
H	0.798672	6.61262	-0.43359

## Sheet: INT4
C	0.563623	-4.05458	-1.31559
C	-0.247047	-2.93174	-1.26946
C	1.06636	-2.62008	1.40052
C	1.68074	-3.72408	0.946146
C	1.80889	-4.05407	-0.503991
H	0.351025	-4.88368	-1.98712
H	-1.10215	-2.87678	-1.93234
H	2.02131	-4.50278	1.62648
H	2.44423	-4.91524	-0.701172
Ge	2.08821	-2.48828	-1.88197
Ge	0.568027	-1.54983	-0.159696
C	0.757424	1.32045	0.05032
C	0.273477	2.62577	0.223229
C	-1.08508	2.91837	0.275482
C	-1.97124	1.8518	0.117287
C	-1.54991	0.527728	-0.044569
C	-0.160378	0.244628	-0.052277
H	1.00085	3.42013	0.321659
H	-3.03681	2.04796	0.126036
C	0.621	-2.42048	2.84463
C	0.680672	-0.935421	3.24133
H	0.310308	-0.79282	4.26282
H	1.70812	-0.567744	3.20496
H	0.076351	-0.312348	2.57678
C	1.49135	-3.21794	3.83607
H	2.54764	-2.94507	3.73984
H	1.17555	-3.00375	4.86336
H	1.40175	-4.29813	3.68616
C	-0.839417	-2.9152	2.9543
H	-1.24302	-2.7305	3.95703
H	-1.47849	-2.39928	2.2338
H	-0.899975	-3.98761	2.74301
C	2.2551	1.14646	-0.07913
H	2.47675	0.075134	-0.164069
C	-2.61769	-0.526483	-0.240989
H	-2.15915	-1.52197	-0.19163
Si	3.29959	1.6345	1.45096
Si	2.83978	1.76992	-1.79017
Si	-3.29505	-0.429418	-2.02877
Si	-3.92659	-0.597526	1.15336
C	4.5111	0.972616	-2.15231
H	4.90547	1.31907	-3.1144
H	5.25772	1.19872	-1.38422
H	4.40854	-0.117166	-2.21077
C	2.96507	3.64725	-1.92155
H	3.22873	3.91008	-2.95325
H	2.00335	4.12181	-1.7002
H	3.72228	4.0791	-1.26328
C	1.598	1.23354	-3.10094
H	1.49174	0.146017	-3.15483
H	0.6128	1.66276	-2.89195
H	1.91797	1.58591	-4.08848
C	4.57975	2.99292	1.15701
H	5.19063	3.09027	2.0631
H	5.25686	2.78574	0.323208
H	4.10351	3.96222	0.977879
C	4.24827	0.074507	1.93262
H	4.79658	0.208571	2.87194
H	3.59086	-0.794675	2.03666
H	4.98057	-0.163565	1.15107
C	2.21898	2.27535	2.85955
H	1.9712	3.32907	2.69122
H	1.27935	1.73133	2.96607
H	2.76767	2.21056	3.80653
C	-1.88738	-0.587513	-3.27906
H	-0.964649	-0.133934	-2.90775
H	-1.66829	-1.62495	-3.54663
H	-2.16385	-0.064325	-4.20185
C	-4.52194	-1.83508	-2.31453
H	-5.44045	-1.71077	-1.73183
H	-4.80215	-1.87548	-3.3736
H	-4.08392	-2.80396	-2.04838
C	-4.12744	1.22306	-2.39285
H	-3.39284	2.03429	-2.38281
H	-4.56241	1.18241	-3.39882
H	-4.92629	1.47673	-1.69198
C	-5.49072	0.408021	0.817053
H	-6.02475	0.07234	-0.077276
H	-6.16986	0.293504	1.67061
H	-5.28237	1.47738	0.706684
C	-4.43884	-2.40222	1.35331
H	-3.57901	-3.04597	1.56474
H	-5.14951	-2.50939	2.18092
H	-4.92303	-2.77911	0.44643
C	-3.20648	0.060544	2.76614
H	-2.26386	-0.422825	3.03105
H	-3.017	1.13618	2.69609
H	-3.91637	-0.107873	3.58455
C	-1.62728	4.3361	0.495751
C	-2.48521	4.35411	1.7822
H	-2.87948	5.36059	1.96358
H	-3.33588	3.66981	1.71133
H	-1.88787	4.05788	2.65112
C	-2.50242	4.74599	-0.710639
H	-3.35477	4.07339	-0.842276
H	-2.89484	5.75957	-0.569339
H	-1.91776	4.73181	-1.63688
C	-0.503436	5.37613	0.652522
H	0.138163	5.15292	1.51157
H	0.126522	5.43244	-0.241618
H	-0.938835	6.36803	0.812963

## Sheet: TS1
Ge	3.00194	-0.031525	-0.891039
C	4.18	-1.44698	-0.288135
C	3.82765	-2.76963	-0.451152
C	2.64478	-3.27581	-1.04674
C	1.65335	-2.52233	-1.66906
C	1.62788	-1.11843	-1.6767
H	4.49318	-3.54263	-0.070736
H	2.53591	-4.35715	-1.06513
H	0.870728	-3.0742	-2.1853
H	0.803657	-0.647185	-2.20573
C	5.49939	-1.0495	0.382383
C	5.18198	-0.170377	1.61695
H	6.10988	0.133981	2.11509
H	4.56777	-0.719864	2.33825
H	4.63871	0.736828	1.33481
C	6.34478	-0.220179	-0.614918
H	7.28784	0.089052	-0.148799
H	6.57972	-0.806835	-1.50962
H	5.81377	0.682948	-0.932824
C	6.34931	-2.24655	0.848987
H	5.82349	-2.8549	1.59276
H	6.63484	-2.89411	0.012967
H	7.272	-1.88304	1.31412
Ge	1.03182	-0.702218	0.667897
C	-0.682558	0.113838	0.154258
C	-1.8081	-0.732355	0.057173
C	-3.07256	-0.179845	-0.188004
C	-3.26589	1.19268	-0.327014
C	-2.14335	2.01544	-0.202048
C	-0.859616	1.51362	0.031699
H	-3.91531	-0.851971	-0.266293
H	-2.26422	3.08826	-0.286326
C	-1.69317	-2.23712	0.222385
Si	-2.36377	-2.78753	1.92734
C	-1.34213	-1.95294	3.27152
H	-1.36534	-0.864106	3.15731
H	-0.294455	-2.27054	3.24499
H	-1.74453	-2.19463	4.26233
C	-4.16317	-2.28575	2.17738
H	-4.26421	-1.19654	2.20882
H	-4.5187	-2.68442	3.135
H	-4.82158	-2.6653	1.39071
C	-2.20627	-4.65795	2.11542
H	-2.90255	-5.19733	1.46506
H	-1.1921	-5.00128	1.88382
H	-2.42848	-4.94502	3.14981
Si	-2.29397	-3.22264	-1.29996
C	-1.96728	-2.22165	-2.86217
H	-0.914985	-1.94415	-2.96709
H	-2.25733	-2.79586	-3.74956
H	-2.54879	-1.29429	-2.84894
C	-1.35468	-4.85998	-1.36072
H	-1.46579	-5.32512	-2.34702
H	-1.7364	-5.56431	-0.615458
H	-0.285206	-4.72613	-1.17039
C	-4.13844	-3.62533	-1.25918
H	-4.40041	-4.18724	-2.1639
H	-4.40508	-4.24553	-0.397352
H	-4.7638	-2.72721	-1.23783
H	-0.626866	-2.52192	0.26949
C	0.291775	2.48962	0.161727
H	1.23571	1.92582	0.201687
Si	0.273121	3.35682	1.8531
C	-1.34741	4.26048	2.18181
H	-1.56999	4.99911	1.40478
H	-1.28968	4.78894	3.14066
H	-2.18683	3.56035	2.23268
C	0.498136	2.02134	3.16625
H	-0.293357	1.26744	3.09825
H	1.46182	1.51071	3.05026
H	0.468438	2.44735	4.17569
C	1.70321	4.57729	1.99348
H	1.56053	5.45155	1.34975
H	1.78547	4.9347	3.02663
H	2.65607	4.11014	1.72239
Si	0.567214	3.53525	-1.40991
C	-0.523648	5.07615	-1.48215
H	-0.353462	5.73108	-0.620607
H	-1.59081	4.83475	-1.51885
H	-0.285087	5.65024	-2.38556
C	0.208342	2.44748	-2.90545
H	-0.81586	2.06194	-2.88284
H	0.346855	3.00709	-3.83754
H	0.892105	1.59224	-2.92175
C	2.3705	4.07551	-1.48179
H	3.03219	3.21038	-1.36579
H	2.62018	4.80412	-0.705433
H	2.58307	4.53532	-2.45423
C	-4.64064	1.81561	-0.601212
C	-4.58734	2.60332	-1.93065
H	-5.56243	3.05555	-2.14548
H	-3.84621	3.40715	-1.89615
H	-4.32542	1.94206	-2.76367
C	-5.00389	2.77975	0.551667
H	-5.98529	3.23427	0.373572
H	-5.04329	2.24469	1.50678
H	-4.27367	3.58797	0.650667
C	-5.75329	0.757528	-0.712565
H	-5.56705	0.057898	-1.53456
H	-5.86024	0.180629	0.212165
H	-6.71168	1.2498	-0.908521

## Sheet: TS2
Ge	-3.12816	1.08259	-0.310093
C	-4.26422	-0.472984	-0.005869
C	-4.43015	-1.03065	1.24951
C	-3.79727	-0.62681	2.44584
C	-2.98275	0.498785	2.59839
C	-2.60321	1.32329	1.5295
H	-5.05665	-1.91363	1.36051
H	-3.99744	-1.22384	3.33136
H	-2.63667	0.72611	3.60723
H	-1.98652	2.17492	1.80163
C	-4.9336	-1.10911	-1.23151
C	-3.8205	-1.5938	-2.19586
H	-4.26458	-2.05077	-3.08792
H	-3.18433	-2.34094	-1.70863
H	-3.18192	-0.766992	-2.52099
C	-5.79195	-0.044729	-1.95676
H	-6.26089	-0.47791	-2.84818
H	-6.58496	0.329153	-1.29986
H	-5.18558	0.808898	-2.27449
C	-5.83959	-2.31211	-0.905823
H	-5.27947	-3.1349	-0.448683
H	-6.65738	-2.03488	-0.231718
H	-6.2882	-2.69448	-1.82912
Ge	-1.19065	-0.576603	0.654053
C	0.653104	-0.016296	0.253279
C	1.50078	-1.14484	0.036759
C	2.79176	-0.967649	-0.479094
C	3.31227	0.291531	-0.760135
C	2.49175	1.39391	-0.507895
C	1.18676	1.27721	-0.026119
H	3.39055	-1.84996	-0.654867
H	2.87615	2.38719	-0.700794
C	1.07347	-2.57655	0.316817
Si	0.869012	-3.60738	-1.27496
C	0.313873	-2.45667	-2.65997
H	1.05799	-1.679	-2.85856
H	-0.626721	-1.95612	-2.40254
H	0.147675	-3.01932	-3.58577
C	2.45252	-4.49422	-1.78812
H	3.27136	-3.79205	-1.97727
H	2.28299	-5.06206	-2.71046
H	2.78394	-5.20051	-1.0191
C	-0.494641	-4.87422	-0.973189
H	-0.224303	-5.60208	-0.202452
H	-1.41558	-4.37212	-0.653796
H	-0.717528	-5.42518	-1.89417
Si	1.99863	-3.30396	1.81203
C	1.63536	-2.16072	3.26532
H	2.01871	-1.15406	3.06746
H	0.555997	-2.07633	3.43853
H	2.09882	-2.52481	4.18916
C	1.32768	-5.02654	2.18423
H	1.73935	-5.39262	3.13191
H	1.60023	-5.74587	1.40444
H	0.235749	-5.02162	2.27271
C	3.86577	-3.41842	1.57769
H	4.30783	-3.94307	2.43317
H	4.13639	-3.96924	0.671107
H	4.32224	-2.42552	1.52233
H	0.046708	-2.58982	0.714026
C	0.408031	2.5483	0.193875
H	-0.631452	2.28023	0.388007
Si	0.225848	3.62202	-1.37491
C	1.66767	4.81102	-1.66019
H	1.75992	5.53201	-0.840474
H	1.48814	5.38044	-2.58012
H	2.63024	4.30199	-1.77282
C	0.06023	2.46061	-2.84727
H	0.971054	1.87281	-2.99937
H	-0.768199	1.76474	-2.67385
H	-0.147821	3.01942	-3.76684
C	-1.34503	4.64986	-1.22057
H	-1.29568	5.36893	-0.397496
H	-1.51459	5.21191	-2.14668
H	-2.21131	3.99962	-1.06004
Si	0.959201	3.36378	1.8222
C	2.77868	3.85546	1.79378
H	3.01798	4.51674	0.955287
H	3.42265	2.97327	1.72418
H	3.03176	4.38286	2.72109
C	0.722166	2.11318	3.21618
H	1.21795	1.16664	2.97826
H	1.14949	2.49434	4.15088
H	-0.335375	1.89571	3.39728
C	-0.092683	4.88728	2.18079
H	-1.16288	4.668	2.09756
H	0.135939	5.70778	1.49253
H	0.099195	5.24363	3.19958
C	4.7219	0.504686	-1.3225
C	5.47408	-0.81992	-1.54374
H	6.47107	-0.61394	-1.947
H	5.6031	-1.37639	-0.609531
H	4.95521	-1.46641	-2.25957
C	5.53906	1.36802	-0.333555
H	6.55196	1.53005	-0.719342
H	5.08094	2.3482	-0.173987
H	5.61948	0.872318	0.639989
C	4.6198	1.23723	-2.68081
H	4.03638	0.648606	-3.39687
H	4.13922	2.21463	-2.58087
H	5.6191	1.39627	-3.10174

## Sheet: TS3
Ge	-2.00752	-2.67694	-0.538087
C	-0.177373	-3.30775	-0.592708
C	0.469383	-3.82544	0.568895
C	-0.194965	-4.32437	1.7389
C	-1.37805	-3.76865	2.13979
C	-1.90193	-2.6255	1.44351
H	1.52282	-4.08884	0.49471
H	0.318835	-5.06157	2.34529
H	-1.86253	-4.11537	3.04944
H	-2.70104	-2.09507	1.95958
C	0.557718	-3.37594	-1.94469
C	0.147702	-2.1978	-2.85255
H	0.694851	-2.23642	-3.8013
H	0.350206	-1.23604	-2.37192
H	-0.919645	-2.23217	-3.08703
C	0.131023	-4.70077	-2.62459
H	0.627877	-4.80442	-3.59695
H	0.402086	-5.56345	-2.0063
H	-0.950809	-4.73088	-2.79115
C	2.09029	-3.37528	-1.8083
H	2.42821	-2.5172	-1.22643
H	2.47142	-4.28343	-1.33126
H	2.55708	-3.31362	-2.7966
Ge	-0.09379	-1.49242	1.09331
C	0.046444	0.272245	0.179196
C	1.36555	0.791458	0.027358
C	1.53295	2.10542	-0.417019
C	0.46512	2.95406	-0.707621
C	-0.811693	2.44808	-0.503894
C	-1.05191	1.13796	-0.057819
H	2.54154	2.48183	-0.524936
H	-1.66943	3.08065	-0.679963
C	2.63386	0.022273	0.374353
Si	3.9798	0.060912	-0.996797
C	3.1906	0.10301	-2.70646
H	2.52491	0.964862	-2.8124
H	2.60963	-0.795358	-2.92136
H	3.9781	0.185576	-3.4651
C	5.14151	1.55267	-0.912019
H	4.63329	2.50778	-1.07661
H	5.88785	1.44085	-1.70838
H	5.68286	1.61559	0.036339
C	5.08288	-1.46602	-0.832441
H	5.61369	-1.63304	-1.77716
H	5.83487	-1.32865	-0.050253
H	4.52503	-2.37767	-0.602303
Si	3.28945	0.549044	2.10385
C	2.09325	0.056914	3.47239
H	1.10704	0.509433	3.33722
H	1.95763	-1.02701	3.53364
H	2.49063	0.406899	4.4334
C	4.93027	-0.307188	2.47964
H	5.1883	-0.135462	3.53131
H	5.75722	0.068904	1.87034
H	4.86296	-1.38983	2.32673
C	3.51327	2.41718	2.21677
H	3.92427	2.66798	3.20194
H	4.19217	2.81655	1.45868
H	2.55281	2.93078	2.1122
H	2.40978	-1.04759	0.492649
C	-2.49963	0.770906	0.189706
H	-2.5792	-0.309658	0.351704
Si	-3.63701	1.02616	-1.33252
C	-4.39789	2.75447	-1.44167
H	-5.05509	2.96385	-0.590833
H	-5.01063	2.80942	-2.34978
H	-3.65368	3.55494	-1.49976
C	-2.6369	0.70795	-2.89424
H	-1.83503	1.44264	-3.01604
H	-2.1786	-0.284115	-2.84948
H	-3.28166	0.749547	-3.77968
C	-5.06182	-0.203421	-1.24134
H	-5.70456	-0.02912	-0.373271
H	-5.68418	-0.11601	-2.13993
H	-4.68395	-1.22915	-1.19074
Si	-3.09932	1.5071	1.84201
C	-3.00327	3.38934	1.87307
H	-3.58273	3.85581	1.07156
H	-1.96601	3.72694	1.78202
H	-3.39342	3.75748	2.82941
C	-1.98995	0.877397	3.23017
H	-0.950691	1.16766	3.04691
H	-2.29345	1.31454	4.18852
H	-2.02323	-0.211839	3.33592
C	-4.87085	0.961122	2.19034
H	-4.9828	-0.124564	2.09392
H	-5.58634	1.43393	1.5098
H	-5.151	1.23809	3.21331
C	0.732726	4.37745	-1.21032
C	1.54606	5.15177	-0.147806
H	1.74835	6.17247	-0.492211
H	0.992796	5.21295	0.795645
H	2.50658	4.67138	0.05946
C	-0.566941	5.15503	-1.48549
H	-0.325831	6.1597	-1.84848
H	-1.17858	4.66413	-2.25
H	-1.17325	5.26694	-0.580366
C	1.54317	4.30703	-2.52524
H	2.50547	3.80649	-2.38223
H	0.989928	3.75619	-3.29346
H	1.7435	5.31585	-2.90414

## Sheet: TS4
Ge	-1.85785	-3.06754	0.446076
C	-0.067468	-3.146	-0.574198
C	0.824293	-4.21111	-0.125388
C	1.51218	-4.37154	1.04125
C	1.67214	-3.38804	2.08451
C	1.16837	-2.13104	2.06257
H	0.952759	-5.02025	-0.844214
H	2.0718	-5.29495	1.15824
H	2.3125	-3.6802	2.91662
H	1.4359	-1.44628	2.85843
C	-0.312316	-3.07834	-2.10462
C	1.01302	-2.85746	-2.85128
H	0.840745	-2.75176	-3.92932
H	1.70108	-3.69499	-2.70018
H	1.50658	-1.95338	-2.4967
C	-1.24678	-1.89573	-2.4022
H	-1.50014	-1.84984	-3.46666
H	-2.20381	-1.99623	-1.86275
H	-0.796697	-0.941388	-2.1164
C	-0.974652	-4.36823	-2.63716
H	-0.341311	-5.24693	-2.48378
H	-1.93545	-4.55802	-2.14683
H	-1.15492	-4.27972	-3.71451
Ge	-0.00542	-1.54241	0.68689
C	0.070073	0.336844	0.161839
C	1.32765	0.965647	-0.043457
C	1.36645	2.29689	-0.470407
C	0.217333	3.06321	-0.664392
C	-1.00208	2.44812	-0.402317
C	-1.10964	1.1052	-0.008275
H	2.33893	2.74098	-0.652328
H	-1.91779	3.01449	-0.50002
C	2.64977	0.283771	0.222213
Si	3.71669	-0.023335	-1.33495
C	2.73018	0.418437	-2.88441
H	2.77285	1.49941	-3.05641
H	1.67424	0.149153	-2.80485
H	3.15016	-0.08121	-3.76466
C	5.31563	0.976045	-1.43772
H	5.12438	2.05245	-1.49812
H	5.85058	0.684088	-2.34992
H	5.98416	0.79338	-0.590227
C	4.20167	-1.84539	-1.27449
H	4.90987	-2.00808	-0.453118
H	3.3394	-2.49375	-1.09332
H	4.68647	-2.16647	-2.20334
Si	3.49713	1.01751	1.76706
C	2.20085	1.36747	3.09358
H	1.43351	2.04136	2.69732
H	1.69812	0.471119	3.46425
H	2.67319	1.86259	3.95009
C	4.73947	-0.262574	2.37663
H	5.20819	0.05587	3.31451
H	5.53742	-0.427681	1.64397
H	4.24279	-1.22359	2.55127
C	4.36499	2.67042	1.49093
H	4.79282	2.99901	2.44616
H	5.17567	2.62525	0.760908
H	3.65568	3.44138	1.17347
H	2.46124	-0.743114	0.554711
C	-2.50368	0.588782	0.272558
H	-2.47612	-0.507666	0.324913
Si	-3.82894	0.938045	-1.05923
C	-4.85903	2.48842	-0.73069
H	-5.40121	2.44645	0.218577
H	-5.60054	2.5941	-1.5317
H	-4.24712	3.39681	-0.729343
C	-3.08322	1.16167	-2.7765
H	-2.59299	0.25606	-3.13939
H	-3.8848	1.41471	-3.48083
H	-2.34714	1.97053	-2.79691
C	-4.99078	-0.548725	-1.08557
H	-5.48811	-0.691074	-0.121255
H	-5.76715	-0.415604	-1.84775
H	-4.45209	-1.47396	-1.31929
Si	-2.99409	1.04292	2.06905
C	-3.01461	2.90949	2.32777
H	-3.74055	3.42305	1.69213
H	-2.02576	3.33398	2.12571
H	-3.26583	3.12836	3.37235
C	-1.73525	0.326761	3.27236
H	-0.727277	0.694599	3.05893
H	-1.99115	0.628777	4.29504
H	-1.71309	-0.766681	3.23594
C	-4.67801	0.298228	2.48165
H	-4.67741	-0.782227	2.29804
H	-5.49437	0.739692	1.90198
H	-4.90045	0.454669	3.5436
C	0.330661	4.5152	-1.14489
C	1.1683	5.32979	-0.133033
H	1.24854	6.37349	-0.457827
H	0.703128	5.31455	0.858446
H	2.18281	4.93349	-0.034268
C	-1.04334	5.19448	-1.28911
H	-0.91023	6.2245	-1.63622
H	-1.67683	4.67911	-2.01893
H	-1.57944	5.2335	-0.334853
C	1.02905	4.53575	-2.52418
H	2.0347	4.10788	-2.47421
H	0.456205	3.95924	-3.25836
H	1.11985	5.56483	-2.89038

## Sheet: 6b
C 3.20854300 1.96283600 -0.00009700
C 1.85418500 1.65648300 -0.00006900
C 2.93353000 -1.05153400 0.00005700
C 4.13808700 -0.35868500 0.00001000
C 4.26699200 1.03799200 -0.00005900
H 3.49316500 3.01509100 -0.00015700
H 1.15650200 2.48811100 -0.00011000
H 5.06657200 -0.92945300 0.00002700
H 5.27473800 1.44380000 -0.00009100
Ge 1.31290000 -0.13071600 0.00004100
Ge -0.69564200 -1.50390000 -0.00001000
C -2.12493200 -0.17884400 -0.00000100
C -3.43294800 -0.70745800 -0.00008600
C -1.99812400 1.22532700 0.00009300
C -4.55684100 0.11685900 -0.00008600
C -3.11333400 2.05637100 0.00009800
C -4.39651100 1.50221800 0.00000700
H -5.55148300 -0.31764600 -0.00015500
H -2.98757600 3.13463500 0.00017200
H -5.26752000 2.15009900 0.00001000
H -1.01290200 1.67705500 0.00016500
H -3.57163800 -1.78636100 -0.00015500
H 2.97600600 -2.13699600 0.00010900

[truncated: 2 more sheets: TS5b, INT4b]
